# Supplementary material for: Prediction of regulatory targets of alternative isoforms of the epidermal growth factor receptor in a glioblastoma cell line
Source: BMC Bioinformatics. 2019 Aug 22;20:434. doi: 10.1186/s12859-019-2944-9 (PMC6704634; doi:10.1186/s12859-019-2944-9)
Supplement: Supplementary file 2 — Table S.1. Predicted genes belonging to simplified gene group c. (XLSX 411 kb) [file 12859_2019_2944_MOESM2_ESM.xlsx]

## Sheet: PredectionResultClass_c.csv
	ID	SYMBOL	c1Mean	c0Mean	c1c0log2FC	c1stderr	c0stderr	c0c1stderr	Posterior_class_a	Posterior_class_b	Posterior_class_c	Posterior_class_d
1	ILMN_1767651	TECPR1	5.92	6.57	-0.6550	0.012638	0.02053	0.02411	0.0000	0.0000	1000	0.0000
2	ILMN_1756631	ZNF526	6.45	6.87	-0.4146	0.019517	0.00623	0.02049	0.0000	0.0000	1000	0.0000
3	ILMN_2327090	MAEA	7.94	8.34	-0.4067	0.029235	0.00913	0.03063	0.0000	0.0000	1000	0.0000
4	ILMN_1654689	ZNF197	5.63	5.35	0.2782	0.000903	0.00977	0.00981	0.0000	0.0000	1000	0.0000
5	ILMN_1737833	ATN1	8.85	9.17	-0.3217	0.003438	0.01639	0.01674	0.0002	0.0000	1000	0.0001
6	ILMN_2399503	UBN1	9.02	9.32	-0.3025	0.002652	0.01422	0.01446	0.0002	0.0001	1000	0.0000
7	ILMN_1753885	YTHDF1	9.34	9.53	-0.1892	0.008979	0.00861	0.01244	0.0002	0.0001	1000	0.0001
8	ILMN_1677785	ZNF559	6.61	6.13	0.4846	0.009979	0.02235	0.02448	0.0001	0.0001	1000	0.0000
9	ILMN_1696066	CARS	7.35	6.94	0.4072	0.011696	0.02006	0.02322	0.0002	0.0002	1000	0.0001
10	ILMN_3249331	LOC100133482	5.41	5.93	-0.5219	0.030572	0.02543	0.03977	0.0003	0.0001	1000	0.0001
11	ILMN_3284584	LOC390345	1966-12-01	2019-02-13	-0.3657	0.012462	0.01884	0.02259	0.0003	0.0001	1000	0.0001
12	ILMN_1701655	SLC24A6	7.11	7.52	-0.4082	0.002629	0.02177	0.02193	0.0003	0.0001	1000	0.0001
13	ILMN_1674985	TMEM51	8.47	9.09	-0.6233	0.007421	0.03378	0.03459	0.0004	0.0002	0.999	0.0001
14	ILMN_2275533	DIAPH3	7.56	6.94	0.6113	0.064657	0.02113	0.06802	0.0004	0.0002	0.999	0.0002
15	ILMN_1811836	DYNC2LI1	7.11	6.59	0.5165	0.032672	0.02603	0.04177	0.0004	0.0001	0.999	0.0001
16	ILMN_1738468	KEL	5.78	6.76	-0.9875	0.036845	0.05392	0.06531	0.0005	0.0001	0.999	0.0001
17	ILMN_2401769	PHF14	6.81	6.01	0.8003	0.036002	0.04364	0.05658	0.0005	0.0001	0.999	0.0001
18	ILMN_1695645	CETN2	1937-11-01	1998-10-01	0.3831	0.003748	0.02126	0.02158	0.0004	0.0003	0.999	0.0001
19	ILMN_3257004	LOC100130476	5.62	5.25	0.3738	0.004752	0.02157	0.02209	0.0005	0.0002	0.999	0.0001
20	ILMN_1670064	C1orf210	4.79	5.22	-0.4241	0.015012	0.02323	0.02766	0.0004	0.0005	0.999	0.0001
21	ILMN_1713088	MSI2	7.50	7.65	-0.1423	0.013375	0.00638	0.01482	0.0006	0.0002	0.999	0.0002
22	ILMN_1781135	STAM2	6.42	5.65	0.7708	0.018344	0.04459	0.04822	0.0005	0.0004	0.999	0.0001
23	ILMN_2263466	ACADVL	5.11	5.40	-0.2873	0.003992	0.01777	0.01821	0.0008	0.0002	0.999	0.0002
24	ILMN_2158336	SH3GLB2	1948-10-01	1974-10-01	-0.2670	0.006815	0.01572	0.01713	0.0006	0.0005	0.999	0.0001
25	ILMN_1782257	METT11D1	9.14	9.58	-0.4463	0.027581	0.02522	0.03737	0.0008	0.0003	0.999	0.0002
26	ILMN_2382505	SLC22A18	7.30	7.72	-0.4166	0.049257	0.01649	0.05194	0.0008	0.0002	0.999	0.0004
27	ILMN_1685371	SUMF2	8.38	9.13	-0.7529	0.015397	0.04572	0.04825	0.0007	0.0004	0.999	0.0001
28	ILMN_1770742	TMEM55B	7.54	7.93	-0.3892	0.006060	0.02483	0.02556	0.0009	0.0002	0.999	0.0002
29	ILMN_1804953	CCDC18	5.89	4.98	0.9065	0.060864	0.05077	0.07926	0.0008	0.0004	0.999	0.0003
30	ILMN_2090558	C2orf25	2019-11-11	1968-10-01	0.4281	0.010924	0.02663	0.02878	0.0008	0.0007	0.998	0.0002
31	ILMN_1737124	PRPF4B	5.72	5.07	0.6513	0.057508	0.03431	0.06696	0.0009	0.0004	0.998	0.0003
32	ILMN_1705464	MRPL41	1976-10-01	2019-08-11	-0.3144	0.033905	0.01492	0.03704	0.0010	0.0004	0.998	0.0004
33	ILMN_1774689	TUSC3	6.18	6.55	-0.3682	0.020742	0.02345	0.03131	0.0013	0.0003	0.998	0.0002
34	ILMN_1655206	ZBTB34	7.21	6.89	0.3196	0.000170	0.02161	0.02161	0.0013	0.0003	0.998	0.0003
35	ILMN_2078389	SLC4A2	6.10	6.55	-0.4573	0.008466	0.03094	0.03208	0.0013	0.0003	0.998	0.0003
36	ILMN_1799969	SNAPIN	8.13	8.52	-0.3863	0.013969	0.02503	0.02867	0.0011	0.0007	0.998	0.0003
37	ILMN_1761479	ZC3HC1	8.95	9.30	-0.3466	0.002458	0.02201	0.02214	0.0009	0.0011	0.998	0.0002
38	ILMN_2221808	DGCR5	5.77	6.54	-0.7703	0.042830	0.05059	0.06629	0.0015	0.0003	0.998	0.0004
39	ILMN_1738491	SNX30	8.60	8.42	0.1769	0.024552	0.00700	0.02553	0.0014	0.0006	0.998	0.0002
40	ILMN_1795454	CPSF6	5.96	5.37	0.5884	0.064481	0.03169	0.07185	0.0015	0.0003	0.998	0.0007
41	ILMN_1665212	EDC4	9.31	9.69	-0.3802	0.002397	0.02725	0.02736	0.0018	0.0003	0.998	0.0004
42	ILMN_2362581	FNDC3A	6.90	6.29	0.6155	0.007309	0.04572	0.04630	0.0022	0.0005	0.997	0.0004
43	ILMN_3179371	HNRNPK	1986-11-01	1961-11-01	0.2432	0.003129	0.01762	0.01790	0.0019	0.0009	0.997	0.0004
44	ILMN_1790680	PDE6D	7.92	8.46	-0.5474	0.058115	0.03114	0.06593	0.0017	0.0007	0.997	0.0007
45	ILMN_2332795	ZNF16	7.55	8.10	-0.5532	0.071317	0.02613	0.07595	0.0016	0.0007	0.997	0.0008
46	ILMN_1808768	ROCK1	5.91	5.13	0.7809	0.049453	0.05442	0.07354	0.0022	0.0004	0.997	0.0007
47	ILMN_1726554	IREB2	7.15	6.47	0.6786	0.010684	0.04532	0.04656	0.0012	0.0020	0.997	0.0003
48	ILMN_2045175	ZNF691	4.83	5.27	-0.4429	0.003590	0.03226	0.03246	0.0019	0.0011	0.997	0.0004
49	ILMN_1682711	LOC493754	5.51	5.78	-0.2725	0.014262	0.01803	0.02299	0.0015	0.0019	0.996	0.0004
50	ILMN_1741300	ZNF407	7.56	6.88	0.6762	0.001436	0.04898	0.04901	0.0019	0.0017	0.996	0.0004
51	ILMN_2061185	SH2B1	5.62	5.99	-0.3726	0.038753	0.02241	0.04477	0.0020	0.0014	0.996	0.0009
52	ILMN_1662184	C5orf34	7.01	6.19	0.8125	0.001380	0.05671	0.05672	0.0015	0.0026	0.996	0.0003
53	ILMN_1763568	ZDHHC16	1960-10-01	1982-10-01	-0.2182	0.016908	0.01565	0.02304	0.0029	0.0006	0.996	0.0010
54	ILMN_1719867	RNF13	5.17	4.76	0.4077	0.062977	0.01565	0.06489	0.0021	0.0011	0.995	0.0014
55	ILMN_1803819	IQGAP1	9.86	9.07	0.7965	0.040857	0.06209	0.07432	0.0034	0.0008	0.995	0.0005
56	ILMN_1805853	LOC653583	6.70	7.18	-0.4894	0.021334	0.03613	0.04196	0.0024	0.0018	0.995	0.0007
57	ILMN_1705991	GUSBL1	7.21	7.47	-0.2586	0.038647	0.01330	0.04087	0.0032	0.0014	0.995	0.0003
58	ILMN_2377240	AKTIP	9.66	9.24	0.4196	0.006572	0.03383	0.03446	0.0035	0.0011	0.995	0.0007
59	ILMN_1709484	BLM	7.13	6.17	0.9577	0.071725	0.06949	0.09986	0.0030	0.0013	0.995	0.0010
60	ILMN_1661717	TFDP1	2019-03-11	2013-11-01	-0.1094	0.005317	0.00804	0.00964	0.0025	0.0021	0.995	0.0007
61	ILMN_1694752	LOC727726	6.44	5.67	0.7681	0.053421	0.05702	0.07813	0.0031	0.0019	0.995	0.0005
62	ILMN_2380588	C6orf108	9.39	9.67	-0.2861	0.004768	0.02327	0.02376	0.0037	0.0012	0.994	0.0008
63	ILMN_1790782	MED16	7.87	8.27	-0.3986	0.007076	0.03354	0.03428	0.0044	0.0006	0.994	0.0008
64	ILMN_1675632	C21orf37	5.19	4.89	0.2964	0.033874	0.01765	0.03820	0.0024	0.0025	0.994	0.0011
65	ILMN_2130411	KDELR1	2015-10-01	1957-10-01	-0.4110	0.042794	0.02512	0.04962	0.0022	0.0029	0.994	0.0009
66	ILMN_1764851	TP53RK	6.34	6.60	-0.2667	0.040590	0.01321	0.04268	0.0031	0.0010	0.994	0.0020
67	ILMN_1691760	FAM45A	8.80	8.55	0.2428	0.025865	0.01803	0.03153	0.0049	0.0008	0.994	0.0006
68	ILMN_1651684	KIAA0586	6.80	6.13	0.6638	0.050174	0.05073	0.07135	0.0039	0.0011	0.994	0.0013
69	ILMN_1701464	ZNF776	5.34	5.02	0.3251	0.047452	0.01688	0.05036	0.0030	0.0014	0.994	0.0018
70	ILMN_1676986	NPIP	6.41	6.96	-0.5472	0.069970	0.03531	0.07838	0.0040	0.0007	0.993	0.0020
71	ILMN_2220184	GFPT1	8.19	7.73	0.4679	0.044782	0.03473	0.05667	0.0043	0.0010	0.993	0.0016
72	ILMN_1749253	TUBD1	7.21	6.40	0.8087	0.148300	0.01990	0.14963	0.0030	0.0015	0.993	0.0026
73	ILMN_2373632	IDH3B	2018-10-01	1947-10-01	-0.2955	0.054273	0.00856	0.05494	0.0033	0.0011	0.993	0.0029
74	ILMN_1737484	RTN4R	7.20	7.52	-0.3158	0.022819	0.02462	0.03357	0.0041	0.0021	0.993	0.0013
75	ILMN_2415189	ATP1A1	2019-03-12	1942-12-01	-0.3852	0.012704	0.03335	0.03569	0.0054	0.0009	0.992	0.0013
76	ILMN_3205162	LOC646688	13.24	13.46	-0.2225	0.015231	0.01836	0.02386	0.0053	0.0015	0.992	0.0008
77	ILMN_1717541	CNTNAP3	5.78	6.24	-0.4561	0.068745	0.02877	0.07452	0.0056	0.0016	0.992	0.0006
78	ILMN_1796113	BCDIN3D	7.76	8.22	-0.4632	0.002516	0.03888	0.03896	0.0043	0.0028	0.992	0.0008
79	ILMN_1739645	ANLN	2028-10-01	9.49	0.7865	0.044785	0.06366	0.07783	0.0044	0.0029	0.992	0.0007
80	ILMN_3302139	LOC729687	6.78	7.26	-0.4776	0.059082	0.03334	0.06784	0.0050	0.0024	0.992	0.0006
81	ILMN_1754272	GINS3	9.63	9.90	-0.2773	0.044596	0.01359	0.04662	0.0037	0.0019	0.992	0.0025
82	ILMN_1798952	KDELR3	6.87	7.35	-0.4806	0.000906	0.04042	0.04043	0.0043	0.0030	0.992	0.0009
83	ILMN_1779751	C7orf55	7.20	7.69	-0.4906	0.038381	0.03842	0.05431	0.0045	0.0024	0.992	0.0015
84	ILMN_1661137	SH3RF2	8.05	8.44	-0.3871	0.048937	0.02370	0.05438	0.0033	0.0038	0.991	0.0016
85	ILMN_1739946	VKORC1	8.72	9.08	-0.3645	0.006625	0.03021	0.03093	0.0041	0.0039	0.991	0.0009
86	ILMN_1773312	INADL	5.34	4.92	0.4132	0.005463	0.03601	0.03642	0.0053	0.0026	0.991	0.0012
87	ILMN_2363273	ZNF226	7.12	7.68	-0.5605	0.049429	0.04194	0.06482	0.0040	0.0037	0.991	0.0014
88	ILMN_3215712	LOC100131609	1935-12-01	2017-12-01	0.1865	0.034637	0.00923	0.03585	0.0065	0.0023	0.991	0.0006
89	ILMN_1770665	HERC4	7.40	6.35	10542	0.108715	0.08186	0.13609	0.0057	0.0022	0.990	0.0022
90	ILMN_1735199	CIAPIN1	8.72	9.03	-0.3109	0.021229	0.02443	0.03236	0.0041	0.0056	0.990	0.0006
91	ILMN_2079803	LSM14A	8.94	8.46	0.4844	0.001435	0.04208	0.04210	0.0052	0.0041	0.990	0.0010
92	ILMN_2064655	CXorf40A	9.13	9.44	-0.3111	0.005084	0.02840	0.02885	0.0069	0.0022	0.990	0.0013
93	ILMN_1733603	NDUFC1	2020-10-01	1942-10-01	-0.2260	0.007321	0.01827	0.01968	0.0037	0.0057	0.990	0.0009
94	ILMN_2331890	RPL41	14.28	14.14	0.1309	0.028655	0.00294	0.02881	0.0072	0.0028	0.989	0.0006
95	ILMN_1767260	CCDC138	6.77	5.77	0.9954	0.068024	0.08358	0.10776	0.0057	0.0035	0.989	0.0017
96	ILMN_1758778	CEP110	7.10	6.14	0.9615	0.007424	0.09107	0.09137	0.0084	0.0016	0.988	0.0017
97	ILMN_1693227	ZC3H7A	8.63	8.26	0.3745	0.073526	0.01955	0.07608	0.0088	0.0021	0.988	0.0008
98	ILMN_1789508	GTF3C3	8.60	8.04	0.5596	0.023662	0.04945	0.05482	0.0063	0.0041	0.988	0.0016
99	ILMN_1748883	CDKN2D	6.62	6.87	-0.2452	0.023598	0.02117	0.03170	0.0084	0.0027	0.988	0.0011
100	ILMN_1773847	DYNC1I2	9.73	9.40	0.3307	0.028731	0.02831	0.04034	0.0074	0.0024	0.988	0.0025
101	ILMN_1724059	GAS2L1	5.51	6.03	-0.5240	0.025602	0.04720	0.05370	0.0072	0.0040	0.988	0.0011
102	ILMN_1804090	SLC25A10	8.93	9.26	-0.3286	0.049639	0.02495	0.05556	0.0100	0.0018	0.987	0.0010
103	ILMN_2312275	SRP54	2019-06-11	2020-10-01	0.8582	0.000908	0.07550	0.07551	0.0055	0.0061	0.987	0.0011
104	ILMN_3201604	LOC402342	5.50	5.95	-0.4463	0.054385	0.03599	0.06521	0.0084	0.0013	0.987	0.0037
105	ILMN_1761721	VPS35	1980-10-01	2019-10-10	0.7042	0.012736	0.06483	0.06607	0.0073	0.0045	0.987	0.0016
106	ILMN_1779828	EDEM1	7.16	6.71	0.4556	0.090382	0.01503	0.09162	0.0054	0.0029	0.987	0.0052
107	ILMN_1662848	TXNDC15	5.90	6.15	-0.2524	0.025093	0.02173	0.03319	0.0086	0.0020	0.986	0.0032
108	ILMN_1779832	LOC400214	5.64	5.99	-0.3434	0.060827	0.01837	0.06354	0.0063	0.0029	0.986	0.0047
109	ILMN_2328224	MADD	4.75	5.34	-0.5902	0.043941	0.05486	0.07029	0.0100	0.0025	0.986	0.0014
110	ILMN_2127605	LRP3	8.67	8.93	-0.2569	0.037406	0.02052	0.04267	0.0110	0.0017	0.986	0.0012
111	ILMN_3195497	LOC100128309	5.68	6.36	-0.6796	0.024472	0.06224	0.06688	0.0074	0.0049	0.986	0.0018
112	ILMN_1723706	GRAMD4	6.65	7.33	-0.6794	0.087111	0.05299	0.10196	0.0080	0.0025	0.986	0.0037
113	ILMN_1800096	MPST	6.29	6.75	-0.4618	0.038778	0.03625	0.05309	0.0048	0.0088	0.986	0.0006
114	ILMN_2217601	ANXA9	4.81	5.46	-0.6504	0.105673	0.04404	0.11448	0.0084	0.0013	0.985	0.0053
115	ILMN_3244019	LOC647886	9.11	9.39	-0.2777	0.029670	0.02357	0.03789	0.0087	0.0029	0.985	0.0034
116	ILMN_1729748	PEF1	8.06	8.42	-0.3644	0.018082	0.03337	0.03796	0.0079	0.0060	0.985	0.0012
117	ILMN_1659926	ST7L	5.75	5.36	0.3893	0.047266	0.03241	0.05731	0.0095	0.0016	0.985	0.0041
118	ILMN_1808417	NPHP4	5.40	6.08	-0.6891	0.028729	0.06473	0.07082	0.0087	0.0044	0.985	0.0022
119	ILMN_2382290	KREMEN2	6.39	6.87	-0.4820	0.009193	0.04709	0.04798	0.0101	0.0033	0.985	0.0022
120	ILMN_1698677	C4orf27	7.29	6.91	0.3797	0.049541	0.03255	0.05928	0.0118	0.0027	0.984	0.0013
121	ILMN_1782685	LOC652672	7.12	7.48	-0.3624	0.007290	0.03468	0.03543	0.0090	0.0048	0.984	0.0020
122	ILMN_1753862	SRP54	2019-12-11	2022-10-01	0.9066	0.095394	0.07763	0.12299	0.0089	0.0059	0.984	0.0011
123	ILMN_1725620	GGNBP2	9.45	8.96	0.4860	0.037105	0.03977	0.05439	0.0054	0.0102	0.984	0.0008
124	ILMN_1799387	INO80	5.34	4.86	0.4858	0.098203	0.02908	0.10242	0.0125	0.0027	0.984	0.0011
125	ILMN_1772798	ARPP19	7.82	7.15	0.6727	0.127963	0.03588	0.13290	0.0081	0.0016	0.984	0.0068
126	ILMN_1709880	RPLP0	2028-10-01	1973-10-01	-0.4487	0.018090	0.03948	0.04343	0.0061	0.0097	0.983	0.0010
127	ILMN_1744604	CYBA	9.62	9.97	-0.3564	0.048649	0.02502	0.05471	0.0061	0.0075	0.983	0.0031
128	ILMN_1786920	JARID1A	8.00	7.84	0.1561	0.005804	0.01480	0.01590	0.0090	0.0064	0.983	0.0015
129	ILMN_1764764	MUM1	7.48	8.08	-0.5983	0.007478	0.05717	0.05765	0.0088	0.0063	0.983	0.0019
130	ILMN_2380243	SMAGP	7.17	7.79	-0.6180	0.101548	0.04225	0.10999	0.0089	0.0025	0.983	0.0056
131	ILMN_1781791	PRRG1	6.47	5.54	0.9232	0.063677	0.07551	0.09878	0.0050	0.0107	0.983	0.0015
132	ILMN_1664646	NSUN6	6.54	5.86	0.6860	0.085510	0.05090	0.09951	0.0062	0.0084	0.983	0.0029
133	ILMN_1772702	SFRS2B	9.00	9.25	-0.2483	0.009430	0.02273	0.02461	0.0075	0.0084	0.982	0.0018
134	ILMN_1801553	LEO1	8.56	7.92	0.6316	0.048060	0.05921	0.07626	0.0105	0.0041	0.982	0.0032
135	ILMN_1729175	FBXO3	7.48	6.81	0.6615	0.015074	0.06470	0.06644	0.0102	0.0054	0.982	0.0022
136	ILMN_2357577	PRKAA1	9.72	8.78	0.9444	0.185097	0.06246	0.19535	0.0138	0.0030	0.982	0.0012
137	ILMN_1805828	VRK1	8.55	7.96	0.5885	0.020808	0.05593	0.05967	0.0090	0.0068	0.982	0.0022
138	ILMN_1751171	IRF2BP1	5.50	5.87	-0.3710	0.050578	0.03046	0.05904	0.0107	0.0022	0.982	0.0052
139	ILMN_1666078	HLA-H	6.45	7.04	-0.5921	0.046932	0.05621	0.07323	0.0114	0.0033	0.982	0.0036
140	ILMN_1662617	PPP2R3C	8.57	7.73	0.8350	0.063608	0.07799	0.10064	0.0103	0.0048	0.982	0.0032
141	ILMN_1652749	ERF	7.72	8.03	-0.3176	0.046816	0.02649	0.05379	0.0131	0.0040	0.982	0.0014
142	ILMN_3229652	LOC728953	7.80	8.36	-0.5605	0.000150	0.05337	0.05337	0.0086	0.0082	0.982	0.0017
143	ILMN_1885165		7.44	6.81	0.6304	0.011168	0.06045	0.06148	0.0090	0.0080	0.981	0.0016
144	ILMN_1664630	CHEK1	8.33	7.78	0.5470	0.009303	0.05580	0.05657	0.0127	0.0038	0.981	0.0022
145	ILMN_1660436	HSPA1B	1979-10-01	2019-10-11	-0.3026	0.066763	0.01337	0.06809	0.0114	0.0064	0.981	0.0010
146	ILMN_1713668	TSNAX	6.36	5.57	0.7844	0.000324	0.07806	0.07806	0.0109	0.0057	0.981	0.0021
147	ILMN_1809613	NGEF	5.77	6.21	-0.4439	0.024010	0.04363	0.04980	0.0117	0.0041	0.981	0.0031
148	ILMN_2362245	HNRNPH2	8.47	7.56	0.9091	0.084325	0.08539	0.12001	0.0120	0.0054	0.981	0.0015
149	ILMN_1714093	RMND5A	5.45	5.02	0.4303	0.002382	0.04439	0.04445	0.0133	0.0033	0.981	0.0026
150	ILMN_1754727	GPRASP2	6.86	7.25	-0.3928	0.010412	0.03476	0.03629	0.0059	0.0120	0.981	0.0014
151	ILMN_2371911	MUC1	4.86	5.81	-0.9425	0.056345	0.08525	0.10219	0.0078	0.0103	0.981	0.0012
152	ILMN_1764854	ZNF761	5.89	5.27	0.6198	0.041536	0.06152	0.07423	0.0132	0.0026	0.981	0.0037
153	ILMN_1827211		5.64	6.20	-0.5644	0.066828	0.05259	0.08504	0.0146	0.0040	0.980	0.0017
154	ILMN_1703246	SBF1	8.94	9.26	-0.3206	0.006357	0.03025	0.03091	0.0083	0.0107	0.980	0.0015
155	ILMN_3236423	RAB3GAP2	7.54	6.48	10579	0.002181	0.10520	0.10522	0.0109	0.0076	0.979	0.0021
156	ILMN_3245659	ERI1	8.15	7.48	0.6713	0.048362	0.06404	0.08025	0.0111	0.0063	0.979	0.0033
157	ILMN_1751941	LOC728772	5.22	5.76	-0.5357	0.006371	0.04935	0.04976	0.0072	0.0124	0.979	0.0013
158	ILMN_1805007	SEMA4F	6.48	7.15	-0.6721	0.008137	0.07012	0.07059	0.0142	0.0041	0.979	0.0026
159	ILMN_3237085	NTF4	5.53	6.20	-0.6744	0.089520	0.05948	0.10748	0.0135	0.0060	0.979	0.0015
160	ILMN_1755710	EFNA4	5.95	6.42	-0.4662	0.028664	0.03956	0.04886	0.0057	0.0146	0.979	0.0008
161	ILMN_1782954	HIP2	9.73	9.22	0.5063	0.010196	0.04736	0.04844	0.0079	0.0115	0.979	0.0017
162	ILMN_1765493	SHKBP1	7.05	7.48	-0.4275	0.068549	0.02884	0.07437	0.0079	0.0082	0.979	0.0049
163	ILMN_1738767	PLP2	7.62	8.12	-0.5056	0.005482	0.04647	0.04680	0.0071	0.0128	0.979	0.0013
164	ILMN_1746426	TOMM70A	9.49	8.98	0.5056	0.094089	0.03053	0.09892	0.0095	0.0042	0.979	0.0075
165	ILMN_1718706	ERAL1	2028-10-01	1952-10-01	-0.2403	0.016993	0.02326	0.02881	0.0118	0.0063	0.978	0.0035
166	ILMN_1880052		6.89	6.43	0.4670	0.045999	0.04693	0.06571	0.0172	0.0023	0.978	0.0021
167	ILMN_1798346	KIAA1468	7.87	7.27	0.5966	0.095345	0.04262	0.10444	0.0093	0.0067	0.978	0.0057
168	ILMN_1655684	SARS2	9.22	9.42	-0.2011	0.044755	0.00985	0.04583	0.0133	0.0074	0.978	0.0011
169	ILMN_1803824	ZDHHC9	9.39	9.49	-0.1083	0.023126	0.00701	0.02416	0.0175	0.0029	0.978	0.0015
170	ILMN_2397231	USP16	9.48	8.79	0.6882	0.020352	0.07189	0.07472	0.0147	0.0049	0.978	0.0024
171	ILMN_1695357	CCDC99	9.04	8.16	0.8857	0.106982	0.07665	0.13161	0.0109	0.0068	0.978	0.0046
172	ILMN_1778673	GOLGA7	2019-04-10	9.78	0.2553	0.025016	0.02246	0.03362	0.0093	0.0121	0.978	0.0012
173	ILMN_1831943		6.08	5.66	0.4234	0.058927	0.03970	0.07105	0.0185	0.0022	0.977	0.0020
174	ILMN_1749210	BUD13	7.67	7.94	-0.2613	0.051396	0.01818	0.05452	0.0156	0.0058	0.977	0.0014
175	ILMN_2385178	MIB2	6.29	7.08	-0.7891	0.032898	0.06914	0.07657	0.0059	0.0158	0.977	0.0015
176	ILMN_1891857		7.08	6.53	0.5551	0.054663	0.05307	0.07619	0.0136	0.0049	0.977	0.0048
177	ILMN_1662328	CNNM3	8.13	8.51	-0.3866	0.022666	0.04014	0.04609	0.0158	0.0043	0.976	0.0042
178	ILMN_1756126	STUB1	8.39	8.90	-0.5144	0.045639	0.04865	0.06671	0.0120	0.0092	0.975	0.0040
179	ILMN_2367384	EPHB2	6.06	5.86	0.1956	0.022964	0.01968	0.03025	0.0201	0.0031	0.975	0.0023
180	ILMN_1744240	WDR67	7.67	6.67	10020	0.075170	0.09855	0.12394	0.0131	0.0084	0.975	0.0039
181	ILMN_1746206	AZI1	8.47	9.03	-0.5581	0.094338	0.03993	0.10244	0.0108	0.0078	0.974	0.0070
182	ILMN_1806463	CTAGE6	6.30	5.74	0.5689	0.001725	0.06010	0.06012	0.0150	0.0077	0.974	0.0029
183	ILMN_3188005	LOC100127913	5.90	6.14	-0.2455	0.040764	0.02128	0.04598	0.0188	0.0052	0.974	0.0018
184	ILMN_2307740	CD46	9.79	9.19	0.6052	0.073179	0.05706	0.09280	0.0157	0.0039	0.974	0.0064
185	ILMN_2336133	SULT1A4	5.93	6.31	-0.3807	0.037179	0.03817	0.05328	0.0169	0.0034	0.974	0.0058
186	ILMN_1882590		7.21	7.64	-0.4302	0.028544	0.04387	0.05234	0.0149	0.0096	0.973	0.0021
187	ILMN_1730999	TPR	8.38	7.17	12191	0.021368	0.12951	0.13127	0.0157	0.0082	0.973	0.0027
188	ILMN_1677363	LOC650683	5.41	5.98	-0.5662	0.040462	0.05492	0.06822	0.0119	0.0115	0.973	0.0035
189	ILMN_1778013	PDPR	7.98	8.37	-0.3925	0.066101	0.03505	0.07482	0.0213	0.0037	0.973	0.0021
190	ILMN_3245151	URB1	5.65	5.18	0.4693	0.038733	0.04757	0.06134	0.0160	0.0090	0.973	0.0021
191	ILMN_1665831	CLPTM1	9.16	9.36	-0.1955	0.013969	0.02047	0.02478	0.0175	0.0048	0.973	0.0050
192	ILMN_1737588	C21orf33	2021-10-01	1983-10-01	-0.6262	0.006462	0.06170	0.06204	0.0103	0.0152	0.973	0.0019
193	ILMN_3239378	TADA2B	6.29	6.86	-0.5761	0.075620	0.05690	0.09464	0.0210	0.0042	0.973	0.0023
194	ILMN_2094776	CCNL1	7.92	7.33	0.5943	0.058517	0.05841	0.08268	0.0154	0.0067	0.973	0.0054
195	ILMN_1785900	LOC653108	7.11	6.09	10190	0.043097	0.10788	0.11617	0.0163	0.0089	0.972	0.0025
196	ILMN_2344002	SIP1	8.81	8.39	0.4163	0.036998	0.04135	0.05548	0.0151	0.0078	0.972	0.0049
197	ILMN_1706839	TCERG1	8.41	7.81	0.5995	0.040531	0.06396	0.07572	0.0189	0.0039	0.972	0.0052
198	ILMN_1793040	ADAMTSL5	7.79	8.20	-0.4031	0.055028	0.03759	0.06664	0.0175	0.0028	0.972	0.0080
199	ILMN_1688413	SNW1	8.72	8.42	0.2995	0.047696	0.02484	0.05378	0.0148	0.0122	0.972	0.0015
200	ILMN_1684402	STXBP5	7.19	6.80	0.3910	0.004762	0.03935	0.03964	0.0116	0.0149	0.971	0.0021
201	ILMN_3179946	LOC100127925	5.21	4.92	0.2864	0.060807	0.01848	0.06355	0.0169	0.0108	0.971	0.0014
202	ILMN_3280695	LOC100131403	4.73	5.00	-0.2731	0.014179	0.02979	0.03299	0.0197	0.0045	0.971	0.0049
203	ILMN_1661636	ZMYM2	8.03	7.15	0.8856	0.023089	0.09775	0.10044	0.0195	0.0064	0.971	0.0032
204	ILMN_1676237	ZNF460	5.48	5.21	0.2708	0.057861	0.01362	0.05944	0.0115	0.0055	0.971	0.0121
205	ILMN_1707791	TAZ	5.96	6.23	-0.2735	0.023130	0.02916	0.03722	0.0207	0.0023	0.971	0.0063
206	ILMN_1727218	ZBTB6	5.20	4.81	0.3846	0.037633	0.03931	0.05442	0.0184	0.0046	0.971	0.0063
207	ILMN_1783546	CARKD	8.85	9.25	-0.3985	0.039907	0.03729	0.05462	0.0125	0.0125	0.971	0.0045
208	ILMN_1722642	REEP3	7.95	7.04	0.9076	0.085422	0.08646	0.12154	0.0129	0.0123	0.971	0.0044
209	ILMN_3248562	SNORD49A	6.15	6.56	-0.4112	0.082072	0.03325	0.08855	0.0235	0.0039	0.971	0.0021
210	ILMN_1656900	SULT1A1	6.51	7.19	-0.6742	0.020213	0.07560	0.07826	0.0214	0.0039	0.970	0.0047
211	ILMN_1718808	AKAP10	6.13	5.76	0.3669	0.018317	0.04171	0.04555	0.0243	0.0024	0.970	0.0036
212	ILMN_3235539	LOC729859	4.94	5.68	-0.7397	0.124611	0.05355	0.13563	0.0110	0.0122	0.970	0.0071
213	ILMN_3236211	DGCR11	5.97	6.23	-0.2652	0.050800	0.02157	0.05519	0.0214	0.0071	0.970	0.0019
214	ILMN_2231608	LOC441294	6.06	5.56	0.4952	0.042897	0.05302	0.06820	0.0213	0.0025	0.970	0.0066
215	ILMN_1716057	CAPN2	8.38	8.75	-0.3668	0.031012	0.03253	0.04494	0.0084	0.0194	0.969	0.0028
216	ILMN_1756705	CHTF18	7.32	7.64	-0.3203	0.046498	0.02582	0.05319	0.0111	0.0187	0.969	0.0012
217	ILMN_1658104	KBTBD6	5.94	5.17	0.7681	0.135919	0.05730	0.14750	0.0136	0.0083	0.969	0.0093
218	ILMN_2286334	SR140	8.60	7.43	11752	0.153499	0.10493	0.18594	0.0137	0.0114	0.969	0.0062
219	ILMN_2212690	ZC3H7A	6.17	5.73	0.4399	0.043738	0.04634	0.06372	0.0214	0.0028	0.969	0.0072
220	ILMN_1823231		7.67	8.22	-0.5535	0.055300	0.05864	0.08060	0.0221	0.0068	0.968	0.0027
221	ILMN_1756910	PLA2G15	7.01	7.54	-0.5377	0.110085	0.03317	0.11497	0.0136	0.0055	0.968	0.0125
222	ILMN_1709101	AKAP13	6.15	6.47	-0.3226	0.060702	0.02864	0.06712	0.0264	0.0030	0.968	0.0024
223	ILMN_2399622	AP1G1	8.03	7.53	0.4909	0.039789	0.05377	0.06689	0.0230	0.0061	0.968	0.0030
224	ILMN_2374692	WAC	9.80	9.34	0.4608	0.098852	0.02671	0.10240	0.0145	0.0028	0.968	0.0148
225	ILMN_3242977	FLJ33630	5.99	5.54	0.4539	0.089608	0.02834	0.09398	0.0123	0.0095	0.968	0.0106
226	ILMN_1687896	PIK3C3	7.56	7.31	0.2477	0.016754	0.02826	0.03285	0.0264	0.0028	0.967	0.0036
227	ILMN_1751776	CKAP2L	9.00	7.79	12107	0.107596	0.12470	0.16470	0.0179	0.0096	0.967	0.0057
228	ILMN_1721046	PTMS	7.75	8.28	-0.5288	0.081018	0.04797	0.09415	0.0188	0.0046	0.967	0.0098
229	ILMN_1686097	TOP2A	1938-11-01	1950-10-01	0.8747	0.046513	0.09878	0.10918	0.0236	0.0061	0.967	0.0034
230	ILMN_1807277	IFI30	7.13	7.68	-0.5450	0.044556	0.05706	0.07239	0.0185	0.0094	0.967	0.0056
231	ILMN_1775965	PPP4R4	8.67	8.08	0.5920	0.056722	0.06348	0.08513	0.0227	0.0036	0.966	0.0074
232	ILMN_1734153	GDI1	7.81	8.16	-0.3518	0.007697	0.04121	0.04192	0.0264	0.0030	0.966	0.0044
233	ILMN_1656910	TRIM6	7.50	7.67	-0.1787	0.040303	0.01233	0.04215	0.0236	0.0085	0.966	0.0019
234	ILMN_1752351	LAMP2	9.91	9.41	0.5016	0.006906	0.05559	0.05602	0.0195	0.0108	0.966	0.0039
235	ILMN_1718182	THRA	5.06	5.57	-0.5121	0.017136	0.05884	0.06128	0.0244	0.0044	0.966	0.0054
236	ILMN_1670640	ZNF664	6.30	5.43	0.8708	0.058938	0.08021	0.09953	0.0089	0.0240	0.966	0.0013
237	ILMN_1674128	CWC22	5.91	5.25	0.6580	0.072171	0.06693	0.09843	0.0196	0.0077	0.966	0.0072
238	ILMN_2041161	DENND4A	6.38	5.77	0.6038	0.058306	0.06278	0.08568	0.0197	0.0082	0.966	0.0066
239	ILMN_2409706	WDR20	7.10	7.26	-0.1532	0.015805	0.01705	0.02325	0.0283	0.0031	0.965	0.0034
240	ILMN_2191929	C9orf6	8.43	7.68	0.7468	0.100557	0.07038	0.12274	0.0178	0.0092	0.965	0.0080
241	ILMN_1677385	C8orf40	8.56	8.89	-0.3282	0.057463	0.02665	0.06334	0.0169	0.0071	0.965	0.0110
242	ILMN_1765109	TNFRSF25	5.47	6.01	-0.5393	0.071882	0.05124	0.08828	0.0181	0.0091	0.965	0.0081
243	ILMN_1756779	CLTC	8.21	7.36	0.8512	0.006851	0.09111	0.09137	0.0160	0.0162	0.965	0.0032
244	ILMN_1682495	FOXP1	5.88	5.24	0.6335	0.050417	0.06298	0.08067	0.0141	0.0194	0.965	0.0019
245	ILMN_2332105	WRNIP1	8.89	9.09	-0.2002	0.016031	0.02242	0.02756	0.0254	0.0031	0.964	0.0074
246	ILMN_2122374	FAM49B	9.36	8.71	0.6532	0.141032	0.03677	0.14575	0.0141	0.0076	0.964	0.0146
247	ILMN_2357062	IL1RAP	6.28	5.68	0.5967	0.037249	0.06312	0.07329	0.0175	0.0165	0.964	0.0025
248	ILMN_3239060	KRBA1	7.17	7.68	-0.5099	0.010144	0.04908	0.05012	0.0091	0.0258	0.963	0.0020
249	ILMN_3234979	COQ4	4.92	5.21	-0.2894	0.052809	0.02178	0.05712	0.0151	0.0111	0.963	0.0107
250	ILMN_1807423	IGF2BP3	2019-09-10	9.61	0.4816	0.054793	0.04805	0.07288	0.0186	0.0167	0.963	0.0021
251	ILMN_1807807	SKA2	7.83	7.43	0.3965	0.079271	0.02519	0.08318	0.0133	0.0126	0.963	0.0116
252	ILMN_2397230	USP16	8.48	7.83	0.6560	0.122443	0.05250	0.13322	0.0190	0.0050	0.962	0.0136
253	ILMN_1669015	XPNPEP1	9.92	2019-09-10	-0.1697	0.007625	0.01959	0.02103	0.0257	0.0059	0.962	0.0060
254	ILMN_2402947	USP14	6.77	5.94	0.8315	0.029806	0.08584	0.09087	0.0138	0.0213	0.962	0.0032
255	ILMN_1683980	PLEKHM2	9.53	9.86	-0.3254	0.008449	0.03288	0.03395	0.0120	0.0245	0.961	0.0020
256	ILMN_1691927	BTBD1	7.81	7.38	0.4334	0.055037	0.03909	0.06751	0.0137	0.0191	0.961	0.0060
257	ILMN_1671154	TMPRSS13	5.62	6.30	-0.6780	0.059473	0.07424	0.09513	0.0237	0.0078	0.961	0.0073
258	ILMN_3232696	LOC729816	1943-11-01	2019-09-11	0.3364	0.017851	0.03221	0.03682	0.0099	0.0268	0.961	0.0026
259	ILMN_1668639	TBC1D10B	5.78	6.35	-0.5704	0.025701	0.06734	0.07208	0.0288	0.0065	0.960	0.0043
260	ILMN_1664186	MFN1	6.50	5.71	0.7838	0.105245	0.08053	0.13252	0.0251	0.0039	0.960	0.0108
261	ILMN_2203147	TMPRSS12	4.91	5.38	-0.4693	0.123898	0.02683	0.12677	0.0322	0.0053	0.960	0.0024
262	ILMN_1847822	KIAA0368	9.71	9.51	0.2089	0.025163	0.02176	0.03326	0.0236	0.0074	0.960	0.0092
263	ILMN_1785266	OFD1	6.33	5.87	0.4608	0.081294	0.04553	0.09317	0.0325	0.0047	0.960	0.0030
264	ILMN_3229033	LOC732360	6.83	6.04	0.7918	0.155861	0.05652	0.16579	0.0163	0.0116	0.959	0.0133
265	ILMN_1761912	MGAT1	7.83	8.23	-0.4025	0.014710	0.04748	0.04971	0.0280	0.0071	0.959	0.0062
266	ILMN_1653822	NEK2	7.51	6.51	10012	0.045149	0.11198	0.12073	0.0217	0.0146	0.959	0.0052
267	ILMN_1712944	AES	1940-10-01	1973-10-01	-0.3309	0.045612	0.03302	0.05631	0.0229	0.0085	0.958	0.0103
268	ILMN_1679188	ATP5S	8.14	8.41	-0.2667	0.044935	0.02338	0.05065	0.0198	0.0104	0.958	0.0118
269	ILMN_2381758	G3BP2	9.35	8.69	0.6681	0.042169	0.06504	0.07751	0.0114	0.0279	0.958	0.0032
270	ILMN_1755215	SAMD5	7.08	5.95	11301	0.055669	0.11836	0.13080	0.0156	0.0231	0.958	0.0039
271	ILMN_1783026	RNPC3	5.94	5.47	0.4670	0.023608	0.05690	0.06160	0.0343	0.0034	0.957	0.0049
272	ILMN_1800889	FIG4	6.68	6.22	0.4585	0.074130	0.04715	0.08785	0.0323	0.0077	0.957	0.0031
273	ILMN_3226291	LOC728820	1937-10-01	1972-10-01	-0.3481	0.047170	0.03240	0.05722	0.0169	0.0186	0.957	0.0077
274	ILMN_1812557	CDK5RAP3	9.27	9.49	-0.2141	0.041215	0.01711	0.04463	0.0204	0.0076	0.957	0.0153
275	ILMN_1651504	FAM193A	7.11	7.49	-0.3813	0.088992	0.01906	0.09101	0.0163	0.0065	0.957	0.0205
276	ILMN_1745697	MGRN1	5.75	6.20	-0.4501	0.107185	0.02063	0.10915	0.0162	0.0053	0.957	0.0217
277	ILMN_1737949	GALNS	5.97	6.85	-0.8757	0.043009	0.10266	0.11130	0.0280	0.0089	0.957	0.0067
278	ILMN_2300970	ETFB	1960-11-01	1994-11-01	-0.3387	0.013356	0.03650	0.03887	0.0175	0.0245	0.955	0.0027
279	ILMN_1692413	NMNAT1	5.98	6.32	-0.3444	0.071058	0.02630	0.07577	0.0220	0.0211	0.955	0.0019
280	ILMN_1786429	P2RY5	6.66	6.04	0.6113	0.036115	0.06431	0.07376	0.0166	0.0262	0.955	0.0024
281	ILMN_1812096	CADM4	6.52	6.89	-0.3634	0.066292	0.03149	0.07339	0.0225	0.0077	0.955	0.0150
282	ILMN_2405642	DHDDS	7.54	7.84	-0.3003	0.021852	0.03512	0.04136	0.0301	0.0071	0.955	0.0082
283	ILMN_1698728	FGD4	5.35	4.81	0.5354	0.017911	0.06585	0.06824	0.0344	0.0040	0.954	0.0074
284	ILMN_2115991	TNNT1	7.16	7.57	-0.4062	0.084887	0.03000	0.09003	0.0211	0.0231	0.954	0.0018
285	ILMN_1758311	NET1	9.90	9.16	0.7401	0.110392	0.06372	0.12746	0.0146	0.0240	0.954	0.0076
286	ILMN_1712773	SPAG1	6.28	5.64	0.6500	0.121226	0.04749	0.13020	0.0146	0.0207	0.954	0.0109
287	ILMN_1712718	BPNT1	5.64	6.57	-0.9233	0.155277	0.08676	0.17787	0.0248	0.0072	0.954	0.0143
288	ILMN_2096654	COMMD4	1945-10-01	1991-10-01	-0.4594	0.097527	0.03357	0.10314	0.0216	0.0050	0.954	0.0199
289	ILMN_1802331	NFATC2IP	5.20	4.91	0.2950	0.065340	0.02392	0.06958	0.0312	0.0128	0.954	0.0026
290	ILMN_1658885	DAGLB	7.92	8.44	-0.5173	0.050808	0.05267	0.07318	0.0178	0.0227	0.953	0.0061
291	ILMN_1652631	GLIPR2	6.12	6.96	-0.8343	0.155742	0.07101	0.17116	0.0225	0.0087	0.953	0.0157
292	ILMN_1788387	UGCGL2	6.59	5.71	0.8833	0.207082	0.04911	0.21282	0.0190	0.0050	0.953	0.0234
293	ILMN_1685870	HYDIN	5.29	5.20	0.0855	0.000136	0.01066	0.01066	0.0358	0.0052	0.953	0.0064
294	ILMN_2191436	POLA1	8.43	7.78	0.6545	0.004958	0.06756	0.06774	0.0130	0.0320	0.953	0.0024
295	ILMN_2144574	CTBS	5.77	6.08	-0.3024	0.082931	0.01717	0.08469	0.0371	0.0077	0.953	0.0027
296	ILMN_1786470	C1orf74	6.80	7.06	-0.2609	0.024984	0.03120	0.03997	0.0375	0.0062	0.952	0.0045
297	ILMN_1809708	KCTD21	5.15	5.70	-0.5560	0.029753	0.05697	0.06427	0.0141	0.0321	0.952	0.0021
298	ILMN_2247988	MOCS1	5.23	5.68	-0.4480	0.030892	0.05543	0.06345	0.0392	0.0041	0.952	0.0052
299	ILMN_1717180	MTMR6	7.08	6.46	0.6266	0.036391	0.07654	0.08475	0.0354	0.0082	0.952	0.0049
300	ILMN_1685676	TTC9C	5.41	5.85	-0.4323	0.036568	0.05121	0.06293	0.0338	0.0051	0.951	0.0098
301	ILMN_1652753	PAAF1	8.99	9.44	-0.4480	0.051531	0.04853	0.07079	0.0268	0.0126	0.951	0.0099
302	ILMN_1771523	PRKACB	6.15	5.45	0.7075	0.015820	0.08517	0.08663	0.0301	0.0130	0.951	0.0062
303	ILMN_1790909	NFE2L2	2022-11-01	2029-10-01	0.9251	0.124467	0.09686	0.15772	0.0270	0.0196	0.951	0.0029
304	ILMN_1711452	UEVLD	6.34	5.70	0.6421	0.063534	0.07088	0.09519	0.0261	0.0147	0.951	0.0086
305	ILMN_1763310	LOC654260	6.31	6.76	-0.4503	0.074648	0.04223	0.08577	0.0239	0.0128	0.950	0.0135
306	ILMN_2069128	EPB41L2	6.31	5.73	0.5804	0.133708	0.04550	0.14124	0.0324	0.0155	0.950	0.0026
307	ILMN_3236556	UBXN2B	6.93	6.21	0.7192	0.018872	0.07234	0.07477	0.0116	0.0370	0.950	0.0020
308	ILMN_2108938	FNBP4	9.02	8.76	0.2672	0.054455	0.02141	0.05851	0.0238	0.0074	0.949	0.0196
309	ILMN_1692707	C2orf79	7.19	7.87	-0.6805	0.088632	0.07712	0.11748	0.0364	0.0107	0.949	0.0039
310	ILMN_1684922	LOC644322	4.96	4.85	0.1157	0.002492	0.01456	0.01477	0.0379	0.0076	0.948	0.0061
311	ILMN_1758963	NADK	5.91	6.45	-0.5401	0.065806	0.04941	0.08229	0.0135	0.0324	0.948	0.0057
312	ILMN_2189936	RPL36AL	1967-11-01	2019-10-11	0.5699	0.020198	0.06692	0.06990	0.0270	0.0190	0.948	0.0060
313	ILMN_2388507	AKT1	2027-10-01	1950-10-01	-0.2343	0.016703	0.02669	0.03148	0.0260	0.0188	0.948	0.0071
314	ILMN_3239912	HSFYP1	4.77	4.93	-0.1650	0.002418	0.02034	0.02048	0.0337	0.0126	0.948	0.0057
315	ILMN_1780842	RANBP6	7.50	6.85	0.6481	0.101412	0.06748	0.12181	0.0320	0.0042	0.948	0.0159
316	ILMN_2157544	GBF1	6.43	6.94	-0.5090	0.036020	0.06049	0.07040	0.0322	0.0113	0.948	0.0086
317	ILMN_2304186	MITF	7.95	7.21	0.7393	0.019766	0.09399	0.09605	0.0402	0.0055	0.948	0.0063
318	ILMN_1728676	KIAA0196	9.80	9.50	0.2963	0.077807	0.02007	0.08035	0.0389	0.0111	0.947	0.0029
319	ILMN_1669064	ZNF823	6.94	6.37	0.5727	0.095730	0.05281	0.10933	0.0229	0.0169	0.947	0.0132
320	ILMN_2163306	FAM120A	2027-11-01	2019-06-11	0.2073	0.027617	0.02198	0.03530	0.0280	0.0132	0.947	0.0118
321	ILMN_1804451	LEO1	7.07	6.19	0.8786	0.090588	0.08660	0.12532	0.0158	0.0315	0.947	0.0056
322	ILMN_2372011	SCAND1	6.33	6.78	-0.4556	0.016786	0.05402	0.05656	0.0284	0.0182	0.947	0.0063
323	ILMN_1790973	CDS2	7.18	7.66	-0.4878	0.037830	0.05907	0.07014	0.0363	0.0068	0.947	0.0100
324	ILMN_1776375	PIN1	1937-10-01	1959-10-01	-0.2263	0.000760	0.02775	0.02776	0.0326	0.0148	0.947	0.0060
325	ILMN_3278070	LOC100131336	2019-09-10	9.12	0.9667	0.189174	0.07904	0.20502	0.0224	0.0140	0.947	0.0171
326	ILMN_3251506	ZNF69	6.45	5.79	0.6552	0.048844	0.07114	0.08629	0.0208	0.0268	0.946	0.0060
327	ILMN_1686748	TMEM9	7.22	7.56	-0.3429	0.044555	0.03709	0.05797	0.0296	0.0124	0.946	0.0120
328	ILMN_2203588	MYL5	6.08	6.52	-0.4407	0.017997	0.05577	0.05860	0.0402	0.0081	0.946	0.0060
329	ILMN_1688152	IL27RA	6.51	7.14	-0.6218	0.088435	0.06733	0.11115	0.0329	0.0071	0.946	0.0145
330	ILMN_1718069	MIS12	9.83	9.34	0.4831	0.112397	0.02994	0.11632	0.0214	0.0081	0.945	0.0251
331	ILMN_1651315	HMG20B	9.56	9.86	-0.3047	0.011448	0.03938	0.04101	0.0444	0.0037	0.945	0.0066
332	ILMN_1798533	ZNF22	8.02	7.41	0.6091	0.027277	0.07473	0.07956	0.0346	0.0124	0.945	0.0079
333	ILMN_1652085	MPHOSPH10	9.19	8.10	10871	0.158875	0.11344	0.19522	0.0293	0.0121	0.945	0.0135
334	ILMN_1695000	TFIP11	7.06	6.64	0.4238	0.070871	0.04240	0.08259	0.0305	0.0080	0.945	0.0168
335	ILMN_2063586	CLIC4	8.72	8.09	0.6279	0.066248	0.07726	0.10177	0.0448	0.0062	0.944	0.0051
336	ILMN_1740842	SALL2	5.56	6.44	-0.8767	0.206482	0.05381	0.21338	0.0221	0.0076	0.944	0.0266
337	ILMN_1745778	SLC45A4	5.66	6.05	-0.3854	0.000177	0.04203	0.04204	0.0173	0.0358	0.944	0.0033
338	ILMN_1812479	ATE1	6.08	5.59	0.4908	0.125682	0.01613	0.12671	0.0178	0.0092	0.943	0.0299
339	ILMN_2347314	ARNT	5.45	6.04	-0.5884	0.144823	0.04237	0.15089	0.0339	0.0205	0.943	0.0026
340	ILMN_1694041	PDCL	7.03	6.42	0.6062	0.046042	0.07493	0.08794	0.0397	0.0122	0.943	0.0051
341	ILMN_1698330	NIT1	5.12	5.59	-0.4651	0.016719	0.04863	0.05142	0.0145	0.0403	0.943	0.0023
342	ILMN_1790202	C1orf35	7.19	7.49	-0.3036	0.064389	0.02277	0.06830	0.0226	0.0143	0.943	0.0205
343	ILMN_1664367	COQ6	5.87	6.52	-0.6535	0.007395	0.08422	0.08454	0.0422	0.0080	0.943	0.0071
344	ILMN_1762312	FOXRED1	8.74	9.01	-0.2645	0.004637	0.03188	0.03222	0.0299	0.0219	0.942	0.0060
345	ILMN_2064860	LOC653499	5.14	5.84	-0.7028	0.004785	0.08261	0.08275	0.0259	0.0268	0.942	0.0049
346	ILMN_1667086	AP3M1	2019-10-10	9.41	0.6899	0.012278	0.08584	0.08671	0.0353	0.0158	0.942	0.0069
347	ILMN_1674780	SF3B1	5.91	5.29	0.6155	0.081146	0.06870	0.10632	0.0343	0.0099	0.942	0.0138
348	ILMN_1760741	NDUFA9	1955-10-01	1986-10-01	-0.3107	0.077372	0.02072	0.08010	0.0310	0.0248	0.942	0.0024
349	ILMN_1813833	NARFL	6.34	6.65	-0.3042	0.074001	0.02608	0.07846	0.0461	0.0088	0.942	0.0036
350	ILMN_3215367	LOC100131360	6.59	5.77	0.8238	0.073248	0.09427	0.11938	0.0289	0.0209	0.941	0.0088
351	ILMN_1682428	C1orf59	8.59	8.86	-0.2690	0.016964	0.03485	0.03876	0.0478	0.0046	0.941	0.0064
352	ILMN_1758941	REEP5	9.89	9.22	0.6706	0.006742	0.08443	0.08470	0.0373	0.0151	0.941	0.0064
353	ILMN_1663884	LOC730347	5.65	5.24	0.4054	0.086658	0.03122	0.09211	0.0245	0.0125	0.941	0.0223
354	ILMN_1716555	MGC42630	7.47	7.27	0.2049	0.030205	0.02125	0.03693	0.0288	0.0278	0.941	0.0029
355	ILMN_1722218	MBOAT7	8.44	8.90	-0.4571	0.057514	0.05369	0.07868	0.0409	0.0144	0.940	0.0044
356	ILMN_1815141	LOC149448	6.00	5.33	0.6703	0.096917	0.07861	0.12479	0.0463	0.0088	0.940	0.0047
357	ILMN_3286312	LOC642458	6.61	5.90	0.7085	0.038578	0.08882	0.09684	0.0394	0.0111	0.940	0.0094
358	ILMN_1693310	ITFG1	9.73	9.56	0.1721	0.002871	0.02220	0.02238	0.0425	0.0105	0.940	0.0070
359	ILMN_1695797	NCOA6	8.63	9.01	-0.3832	0.021713	0.04619	0.05104	0.0325	0.0195	0.940	0.0080
360	ILMN_1763640	KIAA1602	7.43	7.79	-0.3541	0.005741	0.04603	0.04639	0.0442	0.0086	0.940	0.0073
361	ILMN_1671932	SAMM50	1934-10-01	1957-10-01	-0.2355	0.056131	0.01358	0.05775	0.0210	0.0126	0.940	0.0266
362	ILMN_2203453	MSH2	6.78	5.98	0.8035	0.006056	0.10185	0.10203	0.0386	0.0151	0.940	0.0066
363	ILMN_2115591	KLHDC10	5.81	5.44	0.3720	0.044038	0.04592	0.06362	0.0486	0.0065	0.940	0.0053
364	ILMN_2216815	MAP7	7.96	8.25	-0.2820	0.005854	0.03588	0.03636	0.0397	0.0145	0.939	0.0064
365	ILMN_1651902	RASL11A	4.77	5.05	-0.2869	0.070232	0.02379	0.07415	0.0436	0.0137	0.939	0.0034
366	ILMN_1737084	TXLNA	1954-10-01	1971-10-01	-0.1718	0.008355	0.02218	0.02370	0.0450	0.0054	0.939	0.0102
367	ILMN_1750088	VRK2	6.87	6.31	0.5633	0.060422	0.06187	0.08648	0.0266	0.0252	0.939	0.0093
368	ILMN_3245020	WASH1	5.94	6.53	-0.5872	0.037943	0.07348	0.08270	0.0403	0.0153	0.939	0.0054
369	ILMN_2193980	ABCB6	8.25	8.64	-0.3888	0.025625	0.04789	0.05432	0.0374	0.0143	0.939	0.0096
370	ILMN_1744830	ARHGAP11A	6.00	5.17	0.8349	0.087957	0.09955	0.13284	0.0385	0.0101	0.939	0.0126
371	ILMN_2282352	PHYH	5.04	5.51	-0.4684	0.042266	0.05879	0.07240	0.0453	0.0107	0.939	0.0055
372	ILMN_1655137	ZCCHC11	7.12	6.60	0.5179	0.030019	0.06690	0.07333	0.0462	0.0092	0.938	0.0063
373	ILMN_1730799	PHF12	8.25	8.66	-0.4090	0.035095	0.04933	0.06054	0.0366	0.0150	0.938	0.0106
374	ILMN_1783889	PRKAA1	7.73	6.83	0.8928	0.015875	0.11591	0.11699	0.0439	0.0112	0.938	0.0071
375	ILMN_3219806	LOC643384	8.07	8.46	-0.3915	0.109936	0.02674	0.11314	0.0502	0.0087	0.938	0.0036
376	ILMN_1807873	SNX6	8.30	7.88	0.4205	0.042565	0.05276	0.06779	0.0476	0.0095	0.937	0.0055
377	ILMN_1800602	GCA	6.69	6.14	0.5457	0.066888	0.06333	0.09211	0.0378	0.0113	0.937	0.0140
378	ILMN_1718354	INTS7	7.61	7.28	0.3303	0.022720	0.04237	0.04807	0.0461	0.0054	0.937	0.0117
379	ILMN_2073263	C11orf61	6.14	5.66	0.4838	0.084750	0.04682	0.09682	0.0292	0.0168	0.937	0.0174
380	ILMN_2191759	LOC440396	6.67	6.41	0.2609	0.037138	0.02988	0.04767	0.0411	0.0181	0.937	0.0042
381	ILMN_1735548	HIVEP1	6.27	5.99	0.2791	0.052839	0.03081	0.06117	0.0527	0.0061	0.937	0.0046
382	ILMN_1766045	SH3GLB1	9.18	8.84	0.3394	0.009809	0.03770	0.03896	0.0196	0.0399	0.936	0.0043
383	ILMN_3275696	LOC100131940	1943-10-01	2027-10-01	0.1535	0.009560	0.01985	0.02203	0.0470	0.0105	0.936	0.0063
384	ILMN_1797974	AIG1	7.51	7.90	-0.3960	0.062835	0.03593	0.07238	0.0194	0.0339	0.936	0.0106
385	ILMN_1740976	NONO	6.61	7.07	-0.4669	0.016035	0.05757	0.05976	0.0343	0.0244	0.936	0.0053
386	ILMN_2358278	RSRC2	6.43	5.76	0.6649	0.031331	0.08503	0.09061	0.0426	0.0154	0.936	0.0061
387	ILMN_1799104	SPAG9	8.93	8.40	0.5336	0.104317	0.04280	0.11275	0.0210	0.0271	0.936	0.0161
388	ILMN_1707372	RNF187	4.73	5.09	-0.3673	0.018875	0.04874	0.05227	0.0519	0.0052	0.936	0.0072
389	ILMN_1683313	ST3GAL1	8.42	8.81	-0.3924	0.118103	0.01851	0.11954	0.0466	0.0155	0.935	0.0032
390	ILMN_1738749	MAST3	5.99	6.45	-0.4582	0.001185	0.05917	0.05918	0.0422	0.0159	0.934	0.0074
391	ILMN_1774028	MTFR1	8.93	8.43	0.5079	0.014015	0.05830	0.05996	0.0232	0.0373	0.934	0.0050
392	ILMN_1659801	ATP6V1C1	5.85	5.20	0.6466	0.059256	0.08426	0.10301	0.0543	0.0049	0.934	0.0065
393	ILMN_1657754	RPAP2	6.07	5.51	0.5668	0.061112	0.07124	0.09386	0.0495	0.0109	0.934	0.0056
394	ILMN_1783448	DYNC1LI2	1986-10-01	2023-10-01	0.6309	0.058303	0.07173	0.09244	0.0284	0.0347	0.933	0.0035
395	ILMN_1691575	SNX2	9.26	8.53	0.7358	0.010299	0.09883	0.09937	0.0519	0.0062	0.933	0.0085
396	ILMN_1775012	BBS7	6.11	5.27	0.8341	0.115158	0.09761	0.15096	0.0434	0.0060	0.933	0.0177
397	ILMN_1652907	CDC5L	8.40	7.89	0.5091	0.066538	0.05925	0.08910	0.0403	0.0110	0.933	0.0157
398	ILMN_1743499	POLDIP2	8.39	8.76	-0.3749	0.025405	0.04840	0.05467	0.0473	0.0138	0.933	0.0062
399	ILMN_1740861	DTWD1	7.33	6.76	0.5632	0.080492	0.06381	0.10272	0.0393	0.0115	0.932	0.0169
400	ILMN_1869897		6.31	5.43	0.8774	0.151991	0.09315	0.17827	0.0395	0.0065	0.932	0.0219
401	ILMN_1683891	TFAP2C	7.90	8.26	-0.3541	0.032456	0.04571	0.05606	0.0517	0.0099	0.932	0.0062
402	ILMN_1666482	SP2	7.77	8.03	-0.2586	0.027788	0.03070	0.04141	0.0379	0.0258	0.932	0.0043
403	ILMN_1770850	PNMA1	7.55	7.90	-0.3518	0.037842	0.04309	0.05735	0.0437	0.0199	0.931	0.0050
404	ILMN_1800078	LMO2	5.13	5.47	-0.3427	0.055372	0.03401	0.06498	0.0275	0.0267	0.931	0.0146
405	ILMN_1687533	SEMA4D	8.23	8.61	-0.3804	0.022832	0.04699	0.05224	0.0369	0.0228	0.931	0.0091
406	ILMN_1692056	HS3ST3A1	6.76	7.39	-0.6281	0.157826	0.03545	0.16176	0.0251	0.0079	0.931	0.0360
407	ILMN_1723625	MAP4K2	8.50	9.02	-0.5253	0.040062	0.05423	0.06742	0.0161	0.0483	0.931	0.0048
408	ILMN_2233366	ASAP1	7.50	6.94	0.5607	0.096680	0.05488	0.11117	0.0293	0.0371	0.931	0.0028
409	ILMN_1688606	RNFT1	7.52	7.02	0.4943	0.037500	0.05603	0.06742	0.0255	0.0404	0.931	0.0034
410	ILMN_2088172	POLR2B	9.40	8.65	0.7479	0.129863	0.07462	0.14978	0.0317	0.0197	0.930	0.0183
411	ILMN_3266666	LOC100128196	2019-02-10	9.27	0.7440	0.134301	0.06777	0.15043	0.0251	0.0291	0.930	0.0161
412	ILMN_1668270	ZDHHC18	6.27	6.58	-0.3125	0.022223	0.03904	0.04492	0.0405	0.0195	0.929	0.0106
413	ILMN_1733869	OGDH	8.38	8.83	-0.4509	0.005472	0.06157	0.06181	0.0562	0.0047	0.929	0.0103
414	ILMN_1805028	THOC7	11.00	1976-10-01	0.2413	0.005034	0.03185	0.03225	0.0475	0.0144	0.929	0.0092
415	ILMN_2206344	NDST2	6.40	6.99	-0.5870	0.088128	0.06145	0.10744	0.0302	0.0267	0.929	0.0143
416	ILMN_1740385	CEP164	5.80	6.13	-0.3365	0.040029	0.03559	0.05356	0.0242	0.0446	0.928	0.0027
417	ILMN_3245702	IFNE	6.04	5.34	0.7058	0.016517	0.08995	0.09146	0.0397	0.0239	0.928	0.0080
418	ILMN_1726199	ZNF594	7.01	5.99	10161	0.140243	0.10824	0.17715	0.0291	0.0301	0.928	0.0126
419	ILMN_1811648	DCAKD	9.91	2029-10-01	-0.3849	0.058437	0.04224	0.07211	0.0369	0.0183	0.928	0.0172
420	ILMN_2312732	DPP8	7.94	7.09	0.8506	0.018526	0.09798	0.09972	0.0232	0.0443	0.928	0.0048
421	ILMN_3307887	C22orf30	9.42	9.07	0.3514	0.054037	0.03913	0.06672	0.0397	0.0293	0.927	0.0039
422	ILMN_1796119	ZUFSP	6.67	6.00	0.6750	0.007412	0.08062	0.08096	0.0278	0.0402	0.927	0.0048
423	ILMN_1661622	TBC1D7	8.05	8.36	-0.3105	0.070200	0.02560	0.07472	0.0335	0.0069	0.927	0.0326
424	ILMN_1788530	ADPRHL1	4.86	5.30	-0.4373	0.100219	0.03559	0.10635	0.0338	0.0051	0.927	0.0341
425	ILMN_1715437	CASC5	6.59	5.47	11198	0.144178	0.13380	0.19670	0.0442	0.0124	0.926	0.0168
426	ILMN_1798187	MYST2	5.64	5.96	-0.3220	0.026644	0.04287	0.05048	0.0576	0.0088	0.926	0.0071
427	ILMN_2323508	C9orf58	6.87	7.40	-0.5284	0.070478	0.06124	0.09337	0.0400	0.0296	0.926	0.0042
428	ILMN_1805827	PPA1	13.17	1980-12-01	0.3701	0.045527	0.04527	0.06421	0.0473	0.0214	0.926	0.0051
429	ILMN_2248589	DHX40	9.43	9.00	0.4335	0.099747	0.04413	0.10907	0.0601	0.0093	0.926	0.0048
430	ILMN_1803728	SLC35E4	4.96	5.39	-0.4228	0.035573	0.04503	0.05739	0.0196	0.0521	0.926	0.0025
431	ILMN_1729563	UGDH	1965-10-01	9.98	0.6747	0.076962	0.08523	0.11484	0.0519	0.0165	0.926	0.0057
432	ILMN_1765858	CAB39	1997-10-01	1939-10-01	0.5878	0.049305	0.07598	0.09058	0.0501	0.0183	0.925	0.0062
433	ILMN_1800912	ZFP106	9.04	8.62	0.4202	0.037854	0.05270	0.06489	0.0445	0.0246	0.925	0.0054
434	ILMN_1747204	HTRA2	6.62	7.29	-0.6674	0.019714	0.08814	0.09032	0.0480	0.0193	0.925	0.0074
435	ILMN_1691731	PARP14	8.10	7.40	0.7004	0.202047	0.04213	0.20639	0.0472	0.0245	0.925	0.0033
436	ILMN_1708416	ARL6IP1	12.00	1970-11-01	0.2991	0.037228	0.03269	0.04954	0.0291	0.0432	0.925	0.0032
437	ILMN_1737651	CDC40	7.91	7.17	0.7416	0.059410	0.08866	0.10673	0.0337	0.0323	0.924	0.0095
438	ILMN_3304887	LOC729423	7.71	7.38	0.3309	0.104336	0.01428	0.10531	0.0541	0.0178	0.924	0.0036
439	ILMN_1690806	PTPLB	2021-10-01	9.92	0.2897	0.016988	0.03979	0.04326	0.0619	0.0054	0.924	0.0083
440	ILMN_1669718	PSENEN	6.20	6.38	-0.1800	0.012773	0.02468	0.02779	0.0635	0.0051	0.923	0.0081
441	ILMN_1799604	OCIAD1	1934-11-01	2019-01-11	0.3261	0.002786	0.04028	0.04038	0.0330	0.0378	0.923	0.0062
442	ILMN_1801600	CCDC97	8.77	9.18	-0.4090	0.042975	0.04464	0.06197	0.0250	0.0434	0.923	0.0086
443	ILMN_2154671	COX6B1	1943-10-01	1974-10-01	-0.3075	0.046493	0.03435	0.05781	0.0391	0.0206	0.922	0.0180
444	ILMN_2169983	ATAD1	6.95	6.12	0.8301	0.044078	0.09662	0.10620	0.0263	0.0452	0.922	0.0064
445	ILMN_1665164	CTR9	7.24	6.74	0.5001	0.029767	0.06430	0.07086	0.0446	0.0274	0.922	0.0061
446	ILMN_1804007	NANOS3	5.49	5.93	-0.4468	0.043030	0.05586	0.07051	0.0449	0.0198	0.922	0.0136
447	ILMN_1722894	ZNRD1	6.91	7.34	-0.4292	0.101707	0.02814	0.10553	0.0245	0.0248	0.921	0.0293
448	ILMN_1686319	USP37	7.14	6.43	0.7118	0.025115	0.09799	0.10115	0.0595	0.0112	0.921	0.0088
449	ILMN_3304022	LOC729102	1964-12-01	1936-12-01	0.2846	0.032433	0.03565	0.04820	0.0496	0.0244	0.920	0.0055
450	ILMN_1702389	ZC3H3	8.35	8.62	-0.2729	0.031085	0.03456	0.04648	0.0521	0.0105	0.920	0.0173
451	ILMN_1688295	ZNF219	9.17	9.86	-0.6909	0.125269	0.06834	0.14270	0.0329	0.0268	0.920	0.0202
452	ILMN_1716384	ATL2	8.31	7.42	0.8890	0.075250	0.11169	0.13467	0.0435	0.0243	0.920	0.0122
453	ILMN_1660698	GTPBP8	9.43	9.26	0.1689	0.007301	0.02303	0.02416	0.0575	0.0145	0.920	0.0082
454	ILMN_2392286	IP6K1	8.57	9.07	-0.4928	0.120097	0.03315	0.12459	0.0283	0.0170	0.919	0.0355
455	ILMN_1757794	BRWD3	5.67	4.94	0.7335	0.061226	0.09783	0.11541	0.0577	0.0086	0.918	0.0156
456	ILMN_2214910	EPHB4	7.57	7.91	-0.3453	0.046665	0.04060	0.06186	0.0427	0.0220	0.918	0.0171
457	ILMN_2376416	UBXN11	6.19	6.39	-0.2085	0.013651	0.02687	0.03014	0.0457	0.0248	0.918	0.0114
458	ILMN_1727001	DDX46	6.93	5.73	12056	0.010169	0.16368	0.16400	0.0538	0.0192	0.918	0.0090
459	ILMN_1733831	PGBD5	5.17	5.68	-0.5082	0.031990	0.06962	0.07662	0.0615	0.0063	0.918	0.0146
460	ILMN_2331197	C21orf66	5.56	5.34	0.2216	0.017448	0.03003	0.03473	0.0612	0.0055	0.917	0.0159
461	ILMN_1723117	IPO9	8.06	8.34	-0.2784	0.059916	0.03044	0.06720	0.0634	0.0147	0.917	0.0052
462	ILMN_1717357	AIFM1	8.13	8.58	-0.4458	0.105374	0.03866	0.11224	0.0424	0.0377	0.917	0.0033
463	ILMN_1661595	C1orf53	7.62	8.32	-0.7009	0.061551	0.09210	0.11077	0.0545	0.0139	0.916	0.0152
464	ILMN_2124523	METTL14	6.40	6.04	0.3604	0.040906	0.04328	0.05955	0.0406	0.0389	0.916	0.0046
465	ILMN_3238137	LOC100133008	6.51	7.10	-0.5923	0.111372	0.05779	0.12547	0.0336	0.0287	0.916	0.0219
466	ILMN_1839190		4.86	4.72	0.1414	0.031726	0.01566	0.03538	0.0717	0.0070	0.916	0.0057
467	ILMN_1709044	TGIF2	6.87	7.34	-0.4663	0.070224	0.05274	0.08782	0.0406	0.0253	0.916	0.0184
468	ILMN_1660111	UCHL3	9.21	8.46	0.7483	0.118738	0.07420	0.14002	0.0262	0.0449	0.915	0.0136
469	ILMN_1791754	CPT1B	4.86	5.30	-0.4308	0.081959	0.04397	0.09301	0.0398	0.0194	0.915	0.0257
470	ILMN_1711414	MRPS27	2019-10-01	1947-10-01	-0.2806	0.010069	0.03713	0.03847	0.0484	0.0298	0.915	0.0072
471	ILMN_2343048	ABCB9	7.67	7.89	-0.2135	0.054114	0.01480	0.05610	0.0341	0.0053	0.914	0.0461
472	ILMN_3240370	C11orf83	6.71	6.48	0.2337	0.028814	0.02974	0.04141	0.0557	0.0104	0.914	0.0196
473	ILMN_1678619	DAK	5.86	6.23	-0.3729	0.098428	0.02887	0.10258	0.0475	0.0346	0.914	0.0035
474	ILMN_3208330	LOC100132797	7.22	6.35	0.8734	0.136775	0.09951	0.16914	0.0438	0.0215	0.914	0.0206
475	ILMN_1668514	PIP5K1C	7.31	7.72	-0.4095	0.021746	0.05146	0.05586	0.0386	0.0420	0.914	0.0054
476	ILMN_1692705	RECQL	6.40	5.38	10207	0.091832	0.13445	0.16282	0.0555	0.0149	0.914	0.0156
477	ILMN_2339748	RNF13	7.75	7.27	0.4730	0.012997	0.06082	0.06220	0.0412	0.0387	0.914	0.0064
478	ILMN_1703754	CEP192	8.92	8.14	0.7862	0.060026	0.10098	0.11747	0.0465	0.0345	0.913	0.0059
479	ILMN_2112460	MAD2L1	6.99	6.15	0.8468	0.028480	0.09874	0.10277	0.0249	0.0566	0.913	0.0055
480	ILMN_1801516	GPC1	7.42	7.81	-0.3956	0.061450	0.04463	0.07595	0.0417	0.0259	0.913	0.0196
481	ILMN_1780560	MYO18A	8.10	8.46	-0.3651	0.067064	0.04057	0.07838	0.0501	0.0082	0.913	0.0290
482	ILMN_3235216	IFT20	8.02	8.30	-0.2822	0.013455	0.03794	0.04026	0.0536	0.0220	0.913	0.0118
483	ILMN_2304624	EIF4H	1968-12-01	1978-12-01	-0.0931	0.020801	0.00864	0.02252	0.0427	0.0069	0.912	0.0380
484	ILMN_1696991	DYRK1B	5.03	5.43	-0.3949	0.070684	0.04246	0.08246	0.0426	0.0207	0.912	0.0244
485	ILMN_1664153	SLC30A5	8.65	8.25	0.3982	0.042942	0.05264	0.06793	0.0609	0.0082	0.912	0.0190
486	ILMN_1771057	XAB2	8.65	8.97	-0.3203	0.038484	0.03891	0.05473	0.0443	0.0391	0.912	0.0048
487	ILMN_1653438	PHF14	7.32	6.51	0.8113	0.192843	0.06797	0.20447	0.0396	0.0066	0.912	0.0422
488	ILMN_2373755	IFT88	5.46	5.01	0.4507	0.078612	0.05014	0.09324	0.0463	0.0171	0.911	0.0251
489	ILMN_1689156	MMAB	5.26	5.53	-0.2754	0.005455	0.03091	0.03139	0.0198	0.0654	0.911	0.0034
490	ILMN_1702177	GLO1	2019-11-11	1947-10-01	0.6393	0.016706	0.08209	0.08377	0.0406	0.0402	0.911	0.0082
491	ILMN_1686553	INTS2	7.61	6.85	0.7596	0.000902	0.10208	0.10208	0.0505	0.0311	0.909	0.0089
492	ILMN_2182348	SMC3	6.32	5.47	0.8482	0.081620	0.11434	0.14048	0.0632	0.0090	0.909	0.0182
493	ILMN_1700202	TMEM135	6.76	6.21	0.5553	0.093313	0.06828	0.11563	0.0641	0.0204	0.909	0.0059
494	ILMN_1674759	LPCAT4	5.88	6.27	-0.3852	0.000543	0.05559	0.05560	0.0727	0.0058	0.909	0.0122
495	ILMN_1746948	MYL5	6.05	6.86	-0.8047	0.011332	0.11171	0.11229	0.0599	0.0199	0.909	0.0110
496	ILMN_1669550	MAD2L2	9.68	2019-05-10	-0.3684	0.039233	0.04720	0.06138	0.0523	0.0222	0.909	0.0165
497	ILMN_3243334	LOC645762	6.88	7.19	-0.3073	0.097629	0.02037	0.09973	0.0761	0.0105	0.908	0.0050
498	ILMN_1784540	KBTBD2	9.35	8.23	11274	0.109879	0.14609	0.18280	0.0527	0.0233	0.908	0.0157
499	ILMN_2334587	HNRNPC	9.18	8.83	0.3449	0.031505	0.04707	0.05664	0.0656	0.0083	0.908	0.0182
500	ILMN_1799717	ZNF398	4.68	4.95	-0.2649	0.000726	0.03299	0.03300	0.0339	0.0521	0.908	0.0062
501	ILMN_1804663	THBS3	5.23	5.89	-0.6629	0.133805	0.05701	0.14544	0.0267	0.0452	0.907	0.0209
502	ILMN_1726930	C5orf44	6.73	5.83	0.9078	0.168691	0.08376	0.18834	0.0271	0.0484	0.906	0.0180
503	ILMN_1761722	ZNF579	6.45	7.04	-0.5902	0.044414	0.07911	0.09073	0.0566	0.0228	0.906	0.0145
504	ILMN_1790100	C11orf82	8.65	7.55	11002	0.201816	0.11378	0.23168	0.0385	0.0331	0.905	0.0234
505	ILMN_1690706	SNRPB2	1936-10-01	9.59	0.7656	0.072259	0.08536	0.11184	0.0254	0.0616	0.905	0.0081
506	ILMN_1770020	PPIL3	1968-10-01	2017-10-01	0.5054	0.030748	0.06842	0.07501	0.0568	0.0249	0.905	0.0134
507	ILMN_1669252	CUL2	9.11	8.42	0.6901	0.060663	0.08945	0.10808	0.0504	0.0310	0.904	0.0142
508	ILMN_1738103	COPE	9.51	2019-02-10	-0.5185	0.120797	0.04259	0.12808	0.0354	0.0237	0.904	0.0367
509	ILMN_1728256	SPAG9	7.68	7.17	0.5170	0.127626	0.03929	0.13354	0.0362	0.0157	0.904	0.0442
510	ILMN_1715273	PICALM	9.93	9.24	0.6908	0.086757	0.08912	0.12437	0.0593	0.0162	0.904	0.0209
511	ILMN_2341611	CDCP1	7.26	7.75	-0.4958	0.024937	0.06424	0.06891	0.0442	0.0424	0.903	0.0101
512	ILMN_3240155	RNU105A	5.56	5.06	0.5018	0.105370	0.05132	0.11720	0.0483	0.0125	0.903	0.0361
513	ILMN_2048982	ZBTB25	6.88	6.59	0.2966	0.001594	0.03896	0.03899	0.0445	0.0443	0.903	0.0081
514	ILMN_1668469	KIAA0922	7.55	8.17	-0.6171	0.106882	0.06820	0.12679	0.0443	0.0292	0.903	0.0239
515	ILMN_1803941	TBC1D15	7.65	6.99	0.6650	0.006658	0.09603	0.09626	0.0725	0.0120	0.903	0.0128
516	ILMN_1765621	HDGF	9.12	9.38	-0.2649	0.011249	0.03336	0.03520	0.0375	0.0515	0.903	0.0083
517	ILMN_1730816	GPR162	7.31	8.31	-0.9997	0.093145	0.12191	0.15342	0.0385	0.0479	0.902	0.0116
518	ILMN_1669366	IFT88	5.86	5.15	0.7069	0.173423	0.05938	0.18331	0.0434	0.0057	0.902	0.0493
519	ILMN_2147105	LOC440348	6.25	6.70	-0.4534	0.114540	0.03376	0.11941	0.0376	0.0121	0.902	0.0488
520	ILMN_2262203	PMS2CL	5.65	6.16	-0.5020	0.123090	0.04132	0.12984	0.0415	0.0093	0.902	0.0477
521	ILMN_2257833	BBS7	6.64	5.72	0.9269	0.055936	0.12594	0.13780	0.0575	0.0279	0.901	0.0135
522	ILMN_1718712	C20orf177	6.32	5.80	0.5282	0.096718	0.05053	0.10912	0.0294	0.0510	0.901	0.0187
523	ILMN_2334205	ERCC6L	7.09	6.19	0.8981	0.007869	0.12840	0.12864	0.0688	0.0192	0.901	0.0112
524	ILMN_3195372	LOC100128056	8.16	8.71	-0.5478	0.052152	0.07287	0.08961	0.0586	0.0237	0.901	0.0169
525	ILMN_2157435	DYNLRB1	9.15	9.62	-0.4690	0.053197	0.06281	0.08231	0.0656	0.0128	0.901	0.0210
526	ILMN_1672176	SMPD2	5.46	5.16	0.3079	0.048665	0.03406	0.05940	0.0389	0.0417	0.900	0.0189
527	ILMN_2352009	ACADVL	8.16	8.60	-0.4403	0.086329	0.05482	0.10226	0.0816	0.0113	0.900	0.0069
528	ILMN_2143487	TAF1B	8.17	7.47	0.6994	0.106481	0.07993	0.13314	0.0422	0.0384	0.900	0.0192
529	ILMN_2106227	KIAA2026	6.44	5.70	0.7437	0.034125	0.10888	0.11411	0.0806	0.0084	0.900	0.0111
530	ILMN_1799069	LOC440280	7.52	6.89	0.6254	0.026736	0.09086	0.09472	0.0771	0.0072	0.900	0.0159
531	ILMN_2104784	FKBP3	1937-10-01	9.92	0.4453	0.058439	0.05206	0.07827	0.0397	0.0566	0.899	0.0042
532	ILMN_1769451	ILVBL	8.88	9.30	-0.4182	0.010499	0.05124	0.05231	0.0314	0.0628	0.899	0.0065
533	ILMN_2394242	AMMECR1	8.31	7.57	0.7333	0.013880	0.10771	0.10860	0.0791	0.0095	0.899	0.0122
534	ILMN_2328776	MST4	9.31	8.59	0.7166	0.084787	0.09139	0.12466	0.0538	0.0412	0.899	0.0058
535	ILMN_1754529	SPG7	9.65	2019-07-10	-0.4161	0.082045	0.04123	0.09182	0.0383	0.0361	0.899	0.0265
536	ILMN_1775330	C15orf52	6.23	7.07	-0.8416	0.060490	0.11165	0.12698	0.0528	0.0414	0.899	0.0068
537	ILMN_3192867	GGT2	4.83	5.33	-0.5071	0.082512	0.06237	0.10343	0.0611	0.0117	0.899	0.0283
538	ILMN_1790249	F8A1	8.22	8.93	-0.7098	0.031091	0.08897	0.09424	0.0366	0.0565	0.899	0.0082
539	ILMN_1766797	CCS	5.70	6.25	-0.5452	0.097801	0.07095	0.12083	0.0852	0.0086	0.899	0.0076
540	ILMN_1742069	ZSWIM5	5.14	5.69	-0.5522	0.059342	0.06554	0.08841	0.0365	0.0528	0.899	0.0122
541	ILMN_1771832	PARP6	6.72	7.28	-0.5587	0.030661	0.06867	0.07520	0.0341	0.0626	0.898	0.0048
542	ILMN_1710676	FBXO5	9.06	8.73	0.3317	0.019240	0.04670	0.05051	0.0679	0.0182	0.898	0.0154
543	ILMN_3272768	HSPC157	7.46	7.87	-0.4108	0.089611	0.03798	0.09733	0.0393	0.0289	0.898	0.0335
544	ILMN_1777096	TDG	9.96	9.21	0.7518	0.018395	0.09714	0.09886	0.0413	0.0521	0.898	0.0083
545	ILMN_1709894	CLPX	8.62	7.91	0.7113	0.059477	0.09364	0.11093	0.0530	0.0346	0.898	0.0144
546	ILMN_1702541	CCDC55	6.53	5.51	10206	0.025898	0.14549	0.14778	0.0683	0.0208	0.898	0.0131
547	ILMN_1785177	DNAJC14	6.97	7.28	-0.3085	0.046316	0.03522	0.05819	0.0412	0.0431	0.897	0.0185
548	ILMN_1740291	POLQ	8.65	7.55	11055	0.146638	0.14382	0.20540	0.0635	0.0164	0.897	0.0233
549	ILMN_1706873	RPL34	9.33	9.48	-0.1552	0.027453	0.01888	0.03332	0.0647	0.0328	0.897	0.0058
550	ILMN_1813635	KIAA1429	7.47	6.89	0.5850	0.044497	0.07603	0.08810	0.0483	0.0428	0.896	0.0127
551	ILMN_3235597	LOC147727	7.32	7.58	-0.2556	0.009638	0.03704	0.03827	0.0751	0.0137	0.896	0.0151
552	ILMN_2163796	RABGGTB	8.07	6.94	11261	0.219896	0.11136	0.24649	0.0371	0.0414	0.896	0.0253
553	ILMN_1772692	DICER1	7.98	6.93	10438	0.006197	0.15386	0.15398	0.0796	0.0120	0.895	0.0130
554	ILMN_1707506	YTHDC1	1959-10-01	9.85	0.7411	0.106661	0.09347	0.14182	0.0594	0.0215	0.895	0.0239
555	ILMN_1695962	SLC12A9	7.77	8.21	-0.4320	0.025020	0.05218	0.05787	0.0314	0.0691	0.895	0.0044
556	ILMN_1700047	ALAS1	5.20	5.45	-0.2525	0.003534	0.03736	0.03753	0.0815	0.0090	0.895	0.0145
557	ILMN_2222065	FZD1	6.83	7.82	-0.9879	0.054309	0.12880	0.13978	0.0458	0.0530	0.895	0.0063
558	ILMN_1779032	LOC642502	6.27	6.89	-0.6166	0.069084	0.07374	0.10104	0.0386	0.0533	0.895	0.0132
559	ILMN_2225718	CENPE	6.99	5.74	12526	0.043219	0.18328	0.18831	0.0785	0.0113	0.895	0.0155
560	ILMN_3244029	ANKRD52	5.68	5.98	-0.2999	0.012734	0.04468	0.04646	0.0867	0.0068	0.894	0.0120
561	ILMN_1698189	AASDHPPT	7.13	6.31	0.8224	0.093024	0.09451	0.13261	0.0324	0.0618	0.894	0.0114
562	ILMN_1777745	FAM133B	6.75	5.98	0.7700	0.094498	0.08935	0.13005	0.0361	0.0656	0.894	0.0039
563	ILMN_1657129	SKAP2	8.08	7.43	0.6481	0.097069	0.08360	0.12811	0.0676	0.0102	0.894	0.0278
564	ILMN_1653612	KCTD9	8.23	7.37	0.8529	0.049575	0.11715	0.12721	0.0599	0.0323	0.894	0.0138
565	ILMN_1724877	PARD6G	5.33	6.12	-0.7914	0.217134	0.04154	0.22107	0.0322	0.0147	0.894	0.0590
566	ILMN_1692198	LOC641765	5.72	6.27	-0.5483	0.146643	0.05252	0.15576	0.0738	0.0271	0.894	0.0053
567	ILMN_2398039	TCERG1	7.34	6.71	0.6363	0.109852	0.07011	0.13032	0.0431	0.0400	0.894	0.0232
568	ILMN_3187530	LOC100128765	5.93	5.30	0.6294	0.075360	0.08871	0.11640	0.0843	0.0138	0.893	0.0089
569	ILMN_1733305	EIF2A	9.53	8.68	0.8491	0.158878	0.09430	0.18475	0.0503	0.0274	0.892	0.0299
570	ILMN_1730433	CD2AP	6.90	5.93	0.9736	0.154332	0.12259	0.19709	0.0646	0.0150	0.892	0.0286
571	ILMN_3274666	LOC727826	8.48	8.78	-0.3004	0.042556	0.03895	0.05769	0.0656	0.0362	0.892	0.0065
572	ILMN_1741613	SERINC1	8.12	7.31	0.8120	0.120759	0.10439	0.15963	0.0661	0.0153	0.892	0.0270
573	ILMN_3203444	LOC100132535	7.88	8.56	-0.6836	0.004290	0.10162	0.10171	0.0828	0.0116	0.891	0.0142
574	ILMN_1726720	NUSAP1	1962-11-01	2020-11-01	0.4160	0.014260	0.06002	0.06169	0.0728	0.0217	0.891	0.0145
575	ILMN_1665797	CSE1L	1958-10-01	9.47	11155	0.113303	0.15120	0.18894	0.0650	0.0250	0.891	0.0192
576	ILMN_1701052	TUBG2	7.22	7.68	-0.4523	0.059564	0.06011	0.08462	0.0688	0.0162	0.890	0.0247
577	ILMN_1813423	NAT15	7.59	8.01	-0.4224	0.058241	0.05446	0.07974	0.0625	0.0238	0.890	0.0238
578	ILMN_1733991	UBL7	6.59	7.13	-0.5455	0.028999	0.07912	0.08426	0.0770	0.0174	0.889	0.0168
579	ILMN_1659836	RAET1G	7.07	7.79	-0.7187	0.106207	0.08947	0.13887	0.0572	0.0302	0.889	0.0238
580	ILMN_1803376	AEBP2	7.57	6.82	0.7488	0.102923	0.09844	0.14242	0.0676	0.0187	0.888	0.0253
581	ILMN_1773968	SERBP1	8.72	7.71	10084	0.023027	0.14600	0.14781	0.0729	0.0277	0.888	0.0111
582	ILMN_1740938	APOE	6.89	7.99	-10977	0.177388	0.13408	0.22236	0.0583	0.0269	0.888	0.0270
583	ILMN_1701991	SYNJ1	7.95	7.42	0.5250	0.010697	0.07779	0.07852	0.0817	0.0180	0.888	0.0124
584	ILMN_1666471	UQCRQ	2019-01-13	13.18	-0.1721	0.016840	0.02052	0.02654	0.0348	0.0666	0.888	0.0109
585	ILMN_1703314	KLHL36	8.26	8.40	-0.1396	0.016694	0.01938	0.02558	0.0781	0.0262	0.887	0.0083
586	ILMN_1803799	LOC649555	9.07	7.77	13001	0.227969	0.15358	0.27488	0.0567	0.0265	0.887	0.0296
587	ILMN_1681754	GGH	1945-10-01	2014-10-01	0.3091	0.050550	0.04256	0.06608	0.0949	0.0094	0.887	0.0087
588	ILMN_2102670	GATA2	5.36	5.89	-0.5311	0.015959	0.07491	0.07659	0.0643	0.0367	0.886	0.0127
589	ILMN_1785618	SMTN	7.08	7.67	-0.5809	0.012693	0.08429	0.08524	0.0735	0.0265	0.886	0.0137
590	ILMN_1665117	C6orf89	5.82	6.31	-0.4900	0.114701	0.04712	0.12400	0.0515	0.0136	0.886	0.0487
591	ILMN_1813010	VTA1	6.66	6.16	0.4996	0.079647	0.06175	0.10078	0.0600	0.0268	0.886	0.0271
592	ILMN_2310589	DIABLO	1966-10-01	1981-10-01	-0.1537	0.005092	0.02148	0.02207	0.0615	0.0407	0.885	0.0124
593	ILMN_2410975	ATG9A	7.12	7.58	-0.4581	0.022106	0.06783	0.07134	0.0841	0.0131	0.885	0.0176
594	ILMN_1694233	ACYP1	9.05	8.92	0.1372	0.024187	0.01426	0.02808	0.0358	0.0587	0.885	0.0206
595	ILMN_1652024	CSNK1G3	8.05	6.95	11067	0.000899	0.15930	0.15931	0.0698	0.0338	0.885	0.0117
596	ILMN_1708534	PAX8	5.15	5.47	-0.3250	0.063476	0.04018	0.07512	0.0779	0.0308	0.885	0.0066
597	ILMN_1750075	DMTF1	7.48	6.73	0.7560	0.116708	0.09648	0.15142	0.0659	0.0214	0.884	0.0281
598	ILMN_1781761	ENPP4	5.66	5.05	0.6036	0.111832	0.08030	0.13767	0.0948	0.0126	0.884	0.0082
599	ILMN_1795918	CENTG3	6.47	7.10	-0.6350	0.112759	0.06981	0.13262	0.0442	0.0470	0.884	0.0247
600	ILMN_1689119	ZC3H5	8.25	8.65	-0.4068	0.045249	0.05536	0.07150	0.0685	0.0264	0.884	0.0214
601	ILMN_2293758	AKAP11	7.95	6.90	10452	0.017727	0.15189	0.15292	0.0735	0.0295	0.884	0.0134
602	ILMN_1690484	KIAA0895	7.59	7.22	0.3617	0.012737	0.05339	0.05488	0.0809	0.0244	0.883	0.0116
603	ILMN_1751627	TRAPPC3	9.51	9.68	-0.1711	0.031289	0.02241	0.03849	0.0877	0.0215	0.883	0.0077
604	ILMN_1727281	TAF6L	7.81	8.22	-0.4124	0.008127	0.05289	0.05351	0.0389	0.0705	0.883	0.0076
605	ILMN_1654109	EGFLAM	9.45	9.74	-0.2918	0.008591	0.04183	0.04270	0.0694	0.0377	0.883	0.0103
606	ILMN_1708204	COPG	9.10	9.59	-0.4854	0.126630	0.04344	0.13387	0.0585	0.0552	0.882	0.0043
607	ILMN_1741801	CDC7	8.11	7.19	0.9268	0.050045	0.13902	0.14775	0.0902	0.0160	0.882	0.0119
608	ILMN_1702073	ODF2L	5.92	5.43	0.4960	0.026577	0.07362	0.07827	0.0856	0.0142	0.882	0.0184
609	ILMN_1778845	FAM111A	7.12	6.62	0.4944	0.064075	0.07051	0.09528	0.0917	0.0177	0.881	0.0093
610	ILMN_1676629	INSIG2	7.29	6.59	0.6942	0.043825	0.10203	0.11104	0.0833	0.0166	0.881	0.0189
611	ILMN_1767542	THAP10	9.04	8.61	0.4294	0.084783	0.04828	0.09757	0.0568	0.0265	0.881	0.0360
612	ILMN_1732514	GALK2	5.69	5.99	-0.3075	0.083767	0.02158	0.08650	0.0437	0.0057	0.881	0.0700
613	ILMN_2372403	ALDH5A1	7.14	7.57	-0.4260	0.056138	0.06212	0.08373	0.1017	0.0085	0.880	0.0102
614	ILMN_2332267	CSNK1G3	8.25	7.44	0.8098	0.009148	0.11105	0.11143	0.0543	0.0574	0.879	0.0089
615	ILMN_2152402	BAT5	8.11	8.62	-0.5129	0.072921	0.05455	0.09107	0.0284	0.0798	0.879	0.0126
616	ILMN_1682812	C21orf33	7.09	7.78	-0.6827	0.122071	0.08112	0.14656	0.0590	0.0304	0.879	0.0314
617	ILMN_2260991	TSPO	8.31	8.55	-0.2348	0.026713	0.03155	0.04134	0.0651	0.0352	0.879	0.0208
618	ILMN_1680782	PATL1	8.59	9.11	-0.5146	0.139768	0.03330	0.14368	0.0385	0.0191	0.879	0.0636
619	ILMN_1775036	SEC22A	8.60	8.79	-0.1937	0.042097	0.02121	0.04714	0.0623	0.0128	0.878	0.0467
620	ILMN_1771824	DNAJC30	6.67	7.25	-0.5757	0.128587	0.05650	0.14045	0.0479	0.0331	0.878	0.0410
621	ILMN_1783610	HELLS	7.61	6.74	0.8714	0.025271	0.12783	0.13031	0.0775	0.0297	0.878	0.0149
622	ILMN_2133675	SGSH	7.93	8.43	-0.5019	0.074020	0.06230	0.09675	0.0557	0.0438	0.877	0.0232
623	ILMN_1703430	FLJ10374	7.73	7.99	-0.2542	0.043539	0.03420	0.05537	0.0899	0.0249	0.877	0.0081
624	ILMN_1797893	PFAAP5	5.72	5.08	0.6382	0.039654	0.09507	0.10301	0.0882	0.0149	0.877	0.0198
625	ILMN_1791097	RSBN1	6.60	5.70	0.8994	0.014594	0.13594	0.13673	0.0888	0.0183	0.877	0.0158
626	ILMN_2102951	FAHD2A	8.10	8.28	-0.1799	0.028329	0.02558	0.03817	0.1036	0.0101	0.877	0.0096
627	ILMN_1691570	METTL5	9.76	9.56	0.1988	0.012483	0.02731	0.03003	0.0596	0.0498	0.877	0.0141
628	ILMN_1751330	RBCK1	8.68	9.16	-0.4798	0.066008	0.06357	0.09164	0.0691	0.0286	0.877	0.0257
629	ILMN_1708627	LOC653226	9.89	9.40	0.4956	0.032715	0.06848	0.07589	0.0617	0.0538	0.876	0.0080
630	ILMN_3280628	LOC100132658	9.19	8.56	0.6251	0.051026	0.08837	0.10204	0.0723	0.0329	0.876	0.0186
631	ILMN_1693620	PGM3	8.00	7.26	0.7384	0.044938	0.10431	0.11358	0.0678	0.0404	0.876	0.0156
632	ILMN_1742872	UBA2	7.99	7.54	0.4520	0.008336	0.04998	0.05067	0.0176	0.1026	0.876	0.0036
633	ILMN_1739821	EIF2S1	7.67	6.94	0.7252	0.014571	0.08606	0.08728	0.0256	0.0933	0.876	0.0052
634	ILMN_1800543	SCFD1	9.79	8.82	0.9690	0.083703	0.13804	0.16144	0.0762	0.0280	0.876	0.0200
635	ILMN_1773741	GOLGA5	8.68	8.20	0.4781	0.004468	0.07286	0.07299	0.0921	0.0166	0.876	0.0158
636	ILMN_1724145	CBX4	9.06	9.30	-0.2470	0.012973	0.03312	0.03557	0.0513	0.0615	0.875	0.0117
637	ILMN_2193591	UNC93B1	7.18	7.42	-0.2399	0.004584	0.03486	0.03516	0.0730	0.0382	0.875	0.0134
638	ILMN_1763007	HIAT1	7.08	6.88	0.1934	0.044552	0.02421	0.05070	0.1048	0.0119	0.875	0.0081
639	ILMN_2114876	RPL11	13.18	13.30	-0.1190	0.018516	0.01611	0.02455	0.0835	0.0080	0.874	0.0342
640	ILMN_1700349	ADCK4	6.14	6.51	-0.3694	0.093798	0.02815	0.09793	0.0387	0.0370	0.874	0.0501
641	ILMN_1685104	C9orf6	7.67	7.10	0.5762	0.007268	0.07281	0.07317	0.0354	0.0841	0.874	0.0067
642	ILMN_1657797	FIBP	9.46	9.78	-0.3159	0.020829	0.03709	0.04254	0.0273	0.0953	0.874	0.0037
643	ILMN_1801923	ATF1	7.41	6.82	0.5969	0.084204	0.08027	0.11633	0.0747	0.0240	0.873	0.0281
644	ILMN_3307901	GAN	7.29	6.54	0.7474	0.149895	0.08130	0.17052	0.0518	0.0406	0.873	0.0345
645	ILMN_1707627	TPI1	2019-04-12	2029-12-01	-0.2486	0.066085	0.01748	0.06836	0.0397	0.0276	0.873	0.0597
646	ILMN_1768973	HIST2H2AC	9.93	2019-12-10	-0.1919	0.034029	0.02663	0.04321	0.1047	0.0135	0.873	0.0092
647	ILMN_2264625	NIPBL	8.19	7.14	10588	0.056712	0.16126	0.17095	0.0961	0.0188	0.873	0.0126
648	ILMN_1766200	CALHM2	6.07	6.50	-0.4352	0.089550	0.05004	0.10258	0.0651	0.0195	0.872	0.0430
649	ILMN_1690963	ASAP1	9.09	8.62	0.4747	0.016914	0.07265	0.07460	0.0956	0.0138	0.872	0.0185
650	ILMN_2239754	IFIT3	6.12	5.47	0.6431	0.085879	0.09519	0.12820	0.1085	0.0088	0.872	0.0108
651	ILMN_1757732	OSGIN2	6.91	5.86	10485	0.006022	0.13083	0.13097	0.0329	0.0894	0.872	0.0058
652	ILMN_1674385	YWHAQ	13.20	2019-06-13	0.1478	0.021414	0.02015	0.02940	0.0806	0.0169	0.872	0.0307
653	ILMN_1651788	MAP3K11	7.27	7.68	-0.4164	0.039929	0.05346	0.06673	0.0481	0.0661	0.872	0.0142
654	ILMN_2096784	TFAP2C	9.19	9.52	-0.3298	0.031812	0.04664	0.05646	0.0759	0.0313	0.872	0.0212
655	ILMN_1658695	NUF2	7.50	6.72	0.7796	0.057112	0.11562	0.12895	0.0882	0.0193	0.872	0.0210
656	ILMN_1801383	SMG1	8.82	7.80	10254	0.102014	0.14910	0.18065	0.0873	0.0170	0.872	0.0243
657	ILMN_1679178	ATP5D	8.30	8.58	-0.2721	0.034595	0.03884	0.05201	0.0899	0.0295	0.871	0.0092
658	ILMN_3238560	IFI27L2	8.86	9.48	-0.6171	0.141818	0.06613	0.15648	0.0651	0.0585	0.871	0.0051
659	ILMN_1768393	SNRPD1	7.37	6.44	0.9231	0.026404	0.10857	0.11173	0.0246	0.0989	0.871	0.0053
660	ILMN_1743205	ABCA7	5.93	6.21	-0.2894	0.021065	0.04220	0.04716	0.0811	0.0379	0.871	0.0100
661	ILMN_2342084	BCAP29	7.70	7.35	0.3534	0.090714	0.02731	0.09474	0.0410	0.0346	0.870	0.0540
662	ILMN_2369682	HNRPA2B1	1995-12-01	1940-12-01	0.5492	0.002178	0.07318	0.07321	0.0462	0.0756	0.870	0.0082
663	ILMN_1757388	OCEL1	6.30	6.92	-0.6211	0.006376	0.08492	0.08516	0.0529	0.0679	0.870	0.0096
664	ILMN_1745447	HIVEP2	5.20	5.67	-0.4667	0.035122	0.06563	0.07444	0.0685	0.0454	0.869	0.0171
665	ILMN_1696657	LRRN2	5.99	6.77	-0.7747	0.147821	0.09336	0.17484	0.0675	0.0250	0.869	0.0385
666	ILMN_1778709	PICALM	6.05	5.82	0.2352	0.011221	0.03449	0.03627	0.0786	0.0359	0.869	0.0165
667	ILMN_1803279	TMED5	8.01	7.21	0.7979	0.193442	0.07235	0.20653	0.0480	0.0324	0.869	0.0506
668	ILMN_2328029	EXT2	6.87	7.08	-0.2122	0.002634	0.03297	0.03308	0.1007	0.0134	0.869	0.0173
669	ILMN_2226304	ANKRD50	7.15	6.30	0.8466	0.106311	0.12003	0.16034	0.0864	0.0167	0.869	0.0284
670	ILMN_2323526	WAC	8.87	8.51	0.3557	0.037346	0.05114	0.06332	0.0843	0.0378	0.869	0.0093
671	ILMN_1815673	DKK3	9.06	2019-06-10	-0.9948	0.158931	0.12658	0.20318	0.0661	0.0371	0.868	0.0293
672	ILMN_1688404	ZMYM4	7.16	6.61	0.5577	0.027517	0.08544	0.08976	0.0975	0.0221	0.867	0.0130
673	ILMN_1658333	ECM1	5.25	5.68	-0.4318	0.025955	0.06717	0.07201	0.1070	0.0129	0.867	0.0136
674	ILMN_1705985	PIGA	8.37	7.12	12454	0.217525	0.15839	0.26908	0.0729	0.0249	0.867	0.0356
675	ILMN_2047206	TMX3	6.95	6.04	0.9099	0.077962	0.13587	0.15665	0.0938	0.0287	0.866	0.0110
676	ILMN_1691572	TST	1941-11-01	1965-11-01	-0.2382	0.034812	0.03287	0.04788	0.0850	0.0163	0.866	0.0323
677	ILMN_1671843	PSRC1	8.02	8.31	-0.2914	0.019058	0.04451	0.04842	0.0991	0.0225	0.866	0.0124
678	ILMN_3307926	ADRBK1	9.15	9.31	-0.1639	0.023527	0.02315	0.03301	0.0924	0.0078	0.866	0.0339
679	ILMN_1684086	BDKRB2	6.15	6.40	-0.2590	0.072578	0.02533	0.07687	0.0855	0.0426	0.866	0.0060
680	ILMN_1696654	IFIT5	5.10	4.75	0.3512	0.045050	0.05056	0.06772	0.0933	0.0103	0.866	0.0308
681	ILMN_1766803	TUBGCP6	6.59	7.00	-0.4096	0.086872	0.03965	0.09549	0.0403	0.0626	0.865	0.0318
682	ILMN_1674941	ANO6	8.44	7.65	0.7947	0.050133	0.09084	0.10376	0.0234	0.1081	0.865	0.0032
683	ILMN_1666049	NUP214	9.12	9.52	-0.3989	0.027928	0.05771	0.06411	0.0771	0.0393	0.865	0.0183
684	ILMN_1776154	COG3	6.78	6.32	0.4625	0.092068	0.04909	0.10434	0.0467	0.0569	0.865	0.0313
685	ILMN_2148679	SDHAP3	5.60	5.09	0.5192	0.036714	0.07717	0.08546	0.0879	0.0364	0.865	0.0109
686	ILMN_1706583	DLAT	8.53	8.14	0.3925	0.014098	0.06000	0.06163	0.0942	0.0230	0.865	0.0182
687	ILMN_2315694	STRADA	9.48	9.84	-0.3555	0.074552	0.03541	0.08253	0.0426	0.0607	0.864	0.0324
688	ILMN_1742044	GNAI1	6.59	5.88	0.7100	0.033991	0.10994	0.11508	0.1021	0.0130	0.864	0.0208
689	ILMN_1799614	PNPLA6	7.47	7.99	-0.5242	0.003567	0.07907	0.07915	0.0863	0.0358	0.864	0.0138
690	ILMN_1773148	C11orf61	6.19	5.71	0.4753	0.024950	0.06951	0.07385	0.0778	0.0480	0.864	0.0104
691	ILMN_2229170	CRSP9	6.96	6.61	0.3491	0.060521	0.04650	0.07632	0.0862	0.0099	0.864	0.0401
692	ILMN_1672006	SSB	9.74	8.63	11106	0.106388	0.15514	0.18812	0.0708	0.0455	0.864	0.0198
693	ILMN_1709287	LOC651575	6.52	6.95	-0.4321	0.029175	0.06355	0.06993	0.0828	0.0343	0.864	0.0192
694	ILMN_1773553	FLJ46906	6.29	6.60	-0.3098	0.037571	0.04507	0.05867	0.0944	0.0126	0.864	0.0296
695	ILMN_1701111	RP5-1022P6.2	6.16	5.47	0.6869	0.030126	0.09208	0.09689	0.0495	0.0799	0.864	0.0071
696	ILMN_2061950	RABGAP1	8.97	8.66	0.3080	0.083204	0.03596	0.09064	0.1173	0.0109	0.863	0.0083
697	ILMN_1668861	LOC732165	8.29	8.85	-0.5546	0.111972	0.06719	0.13058	0.0744	0.0167	0.863	0.0458
698	ILMN_1774382	NR2C1	6.45	6.03	0.4247	0.042094	0.06569	0.07802	0.1147	0.0096	0.863	0.0126
699	ILMN_1738342	METT5D1	6.25	5.79	0.4582	0.011151	0.07097	0.07184	0.0991	0.0235	0.863	0.0145
700	ILMN_3251379	SLC35E1	7.27	7.48	-0.2156	0.008132	0.02837	0.02952	0.0446	0.0859	0.863	0.0066
701	ILMN_1815051	API5	9.68	8.80	0.8848	0.091077	0.11448	0.14629	0.0509	0.0717	0.862	0.0157
702	ILMN_1728471	ARFGEF1	1974-10-01	9.66	10847	0.006652	0.16995	0.17008	0.1038	0.0182	0.862	0.0164
703	ILMN_1772957	FOXRED2	7.15	7.74	-0.5852	0.076883	0.08031	0.11118	0.0764	0.0352	0.862	0.0267
704	ILMN_1764970	JMJD1C	9.26	8.13	11343	0.151017	0.15824	0.21873	0.0828	0.0267	0.862	0.0288
705	ILMN_3307158	ATG4A	7.43	7.12	0.3051	0.024865	0.04177	0.04861	0.0609	0.0615	0.862	0.0160
706	ILMN_1764314	FGD1	5.66	6.27	-0.6061	0.014837	0.08459	0.08588	0.0588	0.0684	0.861	0.0113
707	ILMN_1733511	GOLGA3	9.39	9.56	-0.1710	0.026096	0.02366	0.03522	0.0883	0.0154	0.861	0.0349
708	ILMN_1719792	PHLDB2	2019-05-10	8.75	12973	0.172178	0.16800	0.24056	0.0598	0.0568	0.861	0.0220
709	ILMN_1691290	CELSR3	8.30	8.91	-0.6059	0.129921	0.05962	0.14295	0.0431	0.0617	0.861	0.0342
710	ILMN_1805643	RILPL1	8.95	9.32	-0.3790	0.061396	0.05217	0.08057	0.0912	0.0098	0.861	0.0384
711	ILMN_1664323	MBIP	8.54	8.06	0.4819	0.013902	0.07680	0.07805	0.1141	0.0092	0.861	0.0162
712	ILMN_2402798	AP2M1	9.89	2027-10-01	-0.3803	0.071204	0.04245	0.08290	0.0494	0.0610	0.860	0.0292
713	ILMN_2043265	ZFP106	9.24	8.72	0.5199	0.073255	0.06469	0.09773	0.0529	0.0658	0.860	0.0211
714	ILMN_1793712	SCAMP3	8.36	8.63	-0.2644	0.087573	0.02202	0.09030	0.1105	0.0223	0.860	0.0070
715	ILMN_1784269	AASDH	6.37	5.72	0.6447	0.142586	0.07452	0.16088	0.0745	0.0111	0.859	0.0549
716	ILMN_2134555	KCTD3	2019-10-10	9.17	0.9324	0.061737	0.12823	0.14232	0.0592	0.0672	0.859	0.0142
717	ILMN_1685112	TACO1	9.63	9.94	-0.3042	0.059241	0.04149	0.07232	0.1073	0.0245	0.859	0.0090
718	ILMN_2105308	DPM1	2023-10-01	9.62	0.6150	0.117984	0.07045	0.13742	0.0562	0.0515	0.859	0.0337
719	ILMN_1769702	GPAA1	7.08	7.40	-0.3275	0.033473	0.05107	0.06106	0.1196	0.0088	0.859	0.0130
720	ILMN_2220283	HNRPA1L-2	1977-10-01	1956-10-01	0.2126	0.060455	0.02225	0.06442	0.1021	0.0323	0.859	0.0071
721	ILMN_1729775	OPA1	8.00	6.93	10674	0.071865	0.16563	0.18055	0.1063	0.0223	0.858	0.0131
722	ILMN_1743663	POMT1	6.57	6.92	-0.3572	0.014632	0.05695	0.05880	0.1157	0.0103	0.858	0.0157
723	ILMN_1754421	NDUFAF1	7.86	7.62	0.2484	0.049480	0.02490	0.05539	0.0386	0.0769	0.858	0.0269
724	ILMN_1688455	KIAA0564	6.70	6.27	0.4264	0.073125	0.05746	0.09300	0.0884	0.0144	0.857	0.0402
725	ILMN_1684771	PGRMC1	2017-11-01	1992-10-01	0.2433	0.000975	0.03369	0.03371	0.0555	0.0786	0.857	0.0094
726	ILMN_1708502	AFF4	8.09	7.26	0.8303	0.066097	0.12299	0.13963	0.0877	0.0343	0.856	0.0216
727	ILMN_1785265	PLS3	1993-11-01	1951-11-01	0.4172	0.041474	0.06500	0.07711	0.1178	0.0129	0.856	0.0129
728	ILMN_2053679	ACADM	9.38	8.81	0.5706	0.114815	0.07920	0.13948	0.1187	0.0153	0.856	0.0098
729	ILMN_1689189	ZBTB3	5.68	6.23	-0.5552	0.020880	0.07768	0.08043	0.0603	0.0749	0.856	0.0087
730	ILMN_2383871	ZNF74	6.30	6.73	-0.4281	0.091618	0.04033	0.10010	0.0376	0.0760	0.856	0.0307
731	ILMN_2317580	SHANK3	7.08	7.51	-0.4327	0.061609	0.05991	0.08594	0.0835	0.0301	0.856	0.0309
732	ILMN_2317923	TMEM132A	7.59	8.13	-0.5406	0.077374	0.07159	0.10541	0.0693	0.0484	0.856	0.0268
733	ILMN_3243268	ALG10	5.91	5.47	0.4483	0.085664	0.05743	0.10313	0.0829	0.0168	0.855	0.0450
734	ILMN_1765082	RBM10	7.27	7.61	-0.3400	0.065968	0.03924	0.07676	0.0585	0.0508	0.855	0.0354
735	ILMN_1656165	USP9X	8.86	8.06	0.8012	0.055424	0.11962	0.13184	0.0885	0.0454	0.855	0.0110
736	ILMN_1666305	CDKN3	2017-10-01	9.43	0.7427	0.062066	0.09043	0.10968	0.0346	0.1005	0.855	0.0098
737	ILMN_3287422	LOC650515	5.84	6.22	-0.3845	0.059637	0.05750	0.08284	0.1226	0.0112	0.855	0.0114
738	ILMN_1683175	C9orf23	9.33	9.67	-0.3436	0.035090	0.05169	0.06248	0.1011	0.0165	0.855	0.0278
739	ILMN_1664369	DHTKD1	6.96	7.56	-0.5966	0.067863	0.08637	0.10984	0.0886	0.0302	0.855	0.0268
740	ILMN_2151579	HMGN1	1932-12-01	2019-11-12	0.2125	0.027795	0.02995	0.04086	0.0849	0.0520	0.855	0.0086
741	ILMN_1713978	SDF2	1955-10-01	1975-10-01	-0.1949	0.054178	0.01412	0.05599	0.0479	0.0183	0.854	0.0796
742	ILMN_1815010	RNF141	6.37	5.77	0.5959	0.016831	0.09108	0.09262	0.0922	0.0368	0.854	0.0172
743	ILMN_2169761	CPNE8	8.39	7.08	13097	0.177519	0.16144	0.23995	0.0487	0.0788	0.854	0.0189
744	ILMN_2143261	CXorf40B	8.96	9.18	-0.2196	0.056161	0.02763	0.06259	0.1263	0.0109	0.854	0.0092
745	ILMN_1726107	UBE2V1	5.36	5.26	0.1063	0.037162	0.00807	0.03803	0.1197	0.0193	0.854	0.0074
746	ILMN_2383693	UPF2	10.00	8.74	12555	0.052574	0.19442	0.20141	0.0999	0.0271	0.853	0.0197
747	ILMN_1679045	SBDS	2028-10-01	9.80	0.4795	0.021007	0.06574	0.06902	0.0548	0.0809	0.853	0.0117
748	ILMN_2120917	CTR9	6.34	5.72	0.6158	0.053768	0.08479	0.10040	0.0633	0.0771	0.852	0.0075
749	ILMN_1713993	UBAC2	8.84	9.05	-0.2112	0.021081	0.02863	0.03556	0.0618	0.0682	0.852	0.0181
750	ILMN_1794539	KIF11	8.42	7.29	11301	0.019798	0.17997	0.18105	0.1115	0.0181	0.851	0.0193
751	ILMN_1704154	TNFRSF19	5.13	5.46	-0.3297	0.038498	0.04951	0.06271	0.1052	0.0125	0.851	0.0314
752	ILMN_1661142	TMF1	6.85	5.64	12110	0.035741	0.18897	0.19232	0.1019	0.0284	0.851	0.0189
753	ILMN_2364110	GBA	7.02	7.56	-0.5419	0.069803	0.07543	0.10277	0.0792	0.0439	0.850	0.0269
754	ILMN_1656934	REPS2	6.37	6.68	-0.3039	0.068978	0.03871	0.07910	0.1051	0.0370	0.850	0.0082
755	ILMN_3299558	SFRS18	8.13	7.13	0.9966	0.063290	0.15305	0.16562	0.0993	0.0294	0.849	0.0220
756	ILMN_1696702	NEO1	8.95	9.60	-0.6573	0.155181	0.06230	0.16722	0.0486	0.0551	0.849	0.0472
757	ILMN_3251317	RER1	5.61	5.96	-0.3566	0.044647	0.04556	0.06379	0.0532	0.0792	0.849	0.0189
758	ILMN_1802292	WDFY2	6.72	6.97	-0.2524	0.041705	0.03432	0.05401	0.0873	0.0558	0.849	0.0080
759	ILMN_1770911	NRSN2	6.54	6.85	-0.3051	0.085945	0.02210	0.08874	0.0499	0.0157	0.849	0.0858
760	ILMN_1659762	BTF3	2019-03-13	1980-12-01	0.2243	0.032240	0.03005	0.04407	0.0725	0.0720	0.848	0.0071
761	ILMN_1694798	C5orf28	6.52	5.78	0.7439	0.089173	0.11242	0.14350	0.1092	0.0094	0.848	0.0330
762	ILMN_1789839	GTF3C1	6.63	6.99	-0.3576	0.036753	0.05115	0.06298	0.0797	0.0494	0.848	0.0228
763	ILMN_2166093	PIK3C2A	6.06	5.06	0.9926	0.076119	0.15336	0.17121	0.1052	0.0220	0.848	0.0248
764	ILMN_1770977	TMEM134	8.18	8.39	-0.2155	0.053313	0.02261	0.05791	0.0710	0.0114	0.848	0.0698
765	ILMN_1705515	UPF3A	8.56	8.35	0.2042	0.001363	0.03324	0.03327	0.1230	0.0091	0.848	0.0201
766	ILMN_2075507	MAN1A2	5.57	5.04	0.5358	0.021027	0.08624	0.08877	0.1193	0.0102	0.848	0.0227
767	ILMN_1741176	CHMP2B	9.38	8.86	0.5195	0.038720	0.07961	0.08853	0.1006	0.0395	0.848	0.0122
768	ILMN_1665775	MOSC2	5.81	6.38	-0.5737	0.129545	0.06113	0.14324	0.0599	0.0437	0.847	0.0491
769	ILMN_1788160	KIF5B	8.05	6.81	12437	0.204261	0.17152	0.26672	0.0917	0.0220	0.847	0.0391
770	ILMN_3234547	LOC100133803	7.53	7.14	0.3858	0.046320	0.05838	0.07453	0.1097	0.0102	0.847	0.0331
771	ILMN_3251672	DSG2	2013-11-01	1941-10-01	0.7175	0.082033	0.10166	0.13063	0.0799	0.0489	0.847	0.0246
772	ILMN_2327203	POT1	5.68	4.91	0.7659	0.137258	0.11298	0.17777	0.1297	0.0125	0.847	0.0112
773	ILMN_2229214	STOX1	7.60	8.32	-0.7203	0.064876	0.09320	0.11356	0.0472	0.0931	0.846	0.0135
774	ILMN_1744068	ELP3	8.44	8.88	-0.4347	0.104435	0.04545	0.11390	0.0653	0.0283	0.846	0.0608
775	ILMN_1751500	ADAM15	5.62	5.99	-0.3699	0.010400	0.05743	0.05836	0.0986	0.0418	0.845	0.0142
776	ILMN_1666384	LOC151579	1989-10-01	9.55	13475	0.190135	0.18591	0.26592	0.0806	0.0447	0.845	0.0297
777	ILMN_1767320	MAPK1	7.39	7.65	-0.2542	0.020139	0.03489	0.04028	0.0599	0.0884	0.844	0.0074
778	ILMN_1740319	IFI27L2	8.80	9.45	-0.6447	0.029663	0.09128	0.09598	0.0640	0.0786	0.844	0.0136
779	ILMN_1720965	TULP4	7.16	6.75	0.4149	0.033881	0.06480	0.07312	0.1115	0.0183	0.844	0.0267
780	ILMN_2188374	XPOT	7.56	6.65	0.9122	0.018547	0.11840	0.11985	0.0395	0.1097	0.843	0.0077
781	ILMN_1743582	NUDT22	8.08	8.38	-0.3005	0.073099	0.03240	0.07996	0.0729	0.0163	0.843	0.0677
782	ILMN_1655225	C19orf25	6.96	7.35	-0.3941	0.044908	0.06018	0.07509	0.1111	0.0138	0.843	0.0322
783	ILMN_1660633	CAMK2N2	5.24	6.05	-0.8103	0.106483	0.11969	0.16020	0.1029	0.0206	0.843	0.0338
784	ILMN_1753111	NAMPT	7.03	6.28	0.7502	0.096155	0.09607	0.13592	0.0543	0.0975	0.843	0.0057
785	ILMN_1752281	DNAJC13	7.44	6.48	0.9593	0.108930	0.14185	0.17885	0.0960	0.0331	0.842	0.0285
786	ILMN_1734254	ZNF770	7.88	6.83	10412	0.056439	0.16368	0.17314	0.1081	0.0273	0.842	0.0225
787	ILMN_1751444	NCAPG	9.36	8.43	0.9382	0.129640	0.13547	0.18751	0.0962	0.0286	0.842	0.0335
788	ILMN_1770537	NGFRAP1	6.42	6.86	-0.4370	0.010048	0.06947	0.07019	0.1095	0.0306	0.840	0.0195
789	ILMN_2143155	KIF11	8.99	7.93	10629	0.075925	0.16660	0.18308	0.1101	0.0247	0.840	0.0250
790	ILMN_2223380	PPWD1	7.66	6.86	0.7951	0.016999	0.12656	0.12770	0.1100	0.0305	0.840	0.0194
791	ILMN_1728199	POLE	7.54	8.00	-0.4599	0.087369	0.05751	0.10460	0.0740	0.0459	0.839	0.0407
792	ILMN_1703140	NEDD4	6.26	5.47	0.7900	0.006271	0.12822	0.12838	0.1201	0.0223	0.839	0.0184
793	ILMN_1815130	MICALL1	8.00	8.36	-0.3591	0.074810	0.05120	0.09065	0.1337	0.0167	0.839	0.0108
794	ILMN_1653133	SH3D19	9.06	8.43	0.6316	0.001398	0.10152	0.10153	0.1145	0.0286	0.839	0.0181
795	ILMN_1678775	CLEC2D	13.83	13.48	0.3475	0.058615	0.04300	0.07269	0.0608	0.0714	0.839	0.0292
796	ILMN_3244607	FAM117B	6.11	5.57	0.5350	0.030560	0.08091	0.08649	0.0898	0.0526	0.838	0.0194
797	ILMN_2224833	ADIPOR2	9.81	9.96	-0.1465	0.032444	0.01927	0.03773	0.1103	0.0429	0.838	0.0087
798	ILMN_2343047	ABCB9	6.43	6.89	-0.4608	0.034681	0.07483	0.08247	0.1307	0.0160	0.838	0.0154
799	ILMN_2108339	THUMPD1	8.45	7.23	12200	0.165404	0.17503	0.24082	0.0919	0.0388	0.838	0.0317
800	ILMN_1732516	KNTC1	8.36	7.54	0.8152	0.063571	0.12384	0.13920	0.0962	0.0432	0.837	0.0231
801	ILMN_1806483	ZWILCH	5.91	5.01	0.9036	0.001319	0.14228	0.14229	0.1032	0.0434	0.837	0.0166
802	ILMN_1687092	KBTBD4	7.08	7.54	-0.4550	0.072262	0.05575	0.09127	0.0545	0.0840	0.837	0.0247
803	ILMN_1798705	CCNC	7.06	6.69	0.3742	0.077409	0.04442	0.08925	0.0701	0.0478	0.837	0.0455
804	ILMN_1761540	SEMA3F	6.36	7.20	-0.8409	0.075395	0.10586	0.12997	0.0409	0.1110	0.836	0.0118
805	ILMN_2413779	SEZ6L2	7.38	8.10	-0.7239	0.135287	0.08400	0.15924	0.0549	0.0775	0.836	0.0315
806	ILMN_1670801	MTR	7.67	7.08	0.5900	0.099591	0.07754	0.12622	0.0768	0.0521	0.836	0.0351
807	ILMN_1718807	SMC3	9.04	7.87	11754	0.095229	0.18606	0.20902	0.1174	0.0189	0.836	0.0278
808	ILMN_1748616	GTF2F1	9.39	9.67	-0.2806	0.082415	0.03091	0.08802	0.1213	0.0357	0.835	0.0082
809	ILMN_1793241	SRD5A1	7.72	8.12	-0.3991	0.072853	0.05988	0.09430	0.1390	0.0144	0.835	0.0119
810	ILMN_1704876	USP38	8.19	7.57	0.6172	0.078383	0.09337	0.12191	0.1110	0.0198	0.834	0.0349
811	ILMN_1682910	SLC35B3	7.06	6.63	0.4273	0.095874	0.05281	0.10946	0.0917	0.0095	0.834	0.0651
812	ILMN_1686645	UTP14C	7.41	6.37	10397	0.164173	0.14369	0.21817	0.0878	0.0426	0.834	0.0359
813	ILMN_2074044	PLS1	8.64	7.58	10568	0.000377	0.16704	0.16704	0.1048	0.0447	0.834	0.0169
814	ILMN_1743078	LOC643031	2019-07-11	1956-11-01	-0.4947	0.075147	0.06625	0.10018	0.0745	0.0850	0.833	0.0071
815	ILMN_2205896	MEIS3P1	6.05	5.38	0.6678	0.082023	0.08476	0.11795	0.0501	0.0990	0.833	0.0176
816	ILMN_1788738	ZNRF3	6.84	7.33	-0.4896	0.014742	0.07978	0.08113	0.1231	0.0212	0.833	0.0223
817	ILMN_1676745	ZNF142	8.76	8.95	-0.1824	0.027248	0.02861	0.03951	0.1420	0.0116	0.833	0.0132
818	ILMN_1738027	BRCA1	7.10	6.54	0.5576	0.094863	0.08369	0.12650	0.1304	0.0251	0.833	0.0116
819	ILMN_1653319	MC1R	7.34	7.72	-0.3810	0.056874	0.05165	0.07683	0.0772	0.0594	0.833	0.0304
820	ILMN_1688515	ZNF195	7.27	6.45	0.8197	0.012090	0.13213	0.13268	0.1155	0.0321	0.833	0.0197
821	ILMN_1777058	HIATL1	8.22	8.36	-0.1429	0.045944	0.01517	0.04838	0.1440	0.0142	0.833	0.0093
822	ILMN_2377174	SYPL1	1955-10-01	2026-10-01	0.2861	0.049542	0.03931	0.06324	0.0936	0.0315	0.833	0.0423
823	ILMN_2044226	PPP3CA	6.25	5.61	0.6363	0.172989	0.07480	0.18847	0.1168	0.0426	0.832	0.0083
824	ILMN_1779177	U2AF1L4	5.85	6.27	-0.4238	0.035873	0.06781	0.07671	0.1239	0.0141	0.832	0.0296
825	ILMN_1701749	UQCRFS1	1976-12-01	1994-12-01	-0.1884	0.036051	0.02567	0.04426	0.1012	0.0149	0.832	0.0519
826	ILMN_1664776	EFR3A	2021-10-01	9.44	0.7718	0.001529	0.11906	0.11907	0.0927	0.0609	0.831	0.0150
827	ILMN_3177285	HNRNPR	1970-11-01	2019-11-11	0.5917	0.000000	0.08786	0.08786	0.0767	0.0796	0.831	0.0128
828	ILMN_2337740	TULP4	5.76	5.46	0.2943	0.066034	0.04165	0.07807	0.1425	0.0160	0.831	0.0110
829	ILMN_1712027	RSBN1L	6.66	6.17	0.4933	0.003256	0.08244	0.08251	0.1369	0.0107	0.830	0.0220
830	ILMN_1679796	TOMM20	9.97	9.54	0.4256	0.065576	0.06254	0.09062	0.1101	0.0493	0.830	0.0103
831	ILMN_1698463	ILF3	9.09	9.46	-0.3753	0.070905	0.05035	0.08697	0.0940	0.0277	0.830	0.0482
832	ILMN_1804597	C2orf37	5.76	5.02	0.7447	0.090254	0.11355	0.14505	0.1117	0.0249	0.830	0.0337
833	ILMN_1753241	SNTA1	7.17	7.82	-0.6436	0.126489	0.07819	0.14871	0.0693	0.0601	0.830	0.0409
834	ILMN_1747223	FRYL	7.04	5.89	11527	0.181519	0.14825	0.23437	0.0650	0.0774	0.830	0.0281
835	ILMN_2180682	MTPN	1936-11-01	1971-10-01	0.6551	0.089999	0.08065	0.12085	0.0476	0.1044	0.829	0.0187
836	ILMN_1659415	MAP2K1IP1	9.39	8.82	0.5696	0.058404	0.09197	0.10895	0.1352	0.0213	0.829	0.0145
837	ILMN_1805481	TRMT11	7.87	6.97	0.9042	0.034308	0.12572	0.13032	0.0566	0.1029	0.829	0.0117
838	ILMN_3237062	FAM47E	4.79	5.37	-0.5779	0.102723	0.08189	0.13137	0.1079	0.0540	0.829	0.0095
839	ILMN_3249645	HSPA13	5.43	4.91	0.5214	0.085595	0.06495	0.10744	0.0598	0.0840	0.828	0.0277
840	ILMN_1674411	CKAP2	8.93	8.25	0.6761	0.070119	0.10752	0.12836	0.1266	0.0116	0.828	0.0336
841	ILMN_1736340	ANGEL2	7.96	7.28	0.6766	0.012635	0.10290	0.10367	0.0865	0.0700	0.828	0.0155
842	ILMN_1796830	UBE2L3	5.27	4.94	0.3372	0.072764	0.04264	0.08434	0.0919	0.0728	0.828	0.0074
843	ILMN_1805395	LTBP3	6.46	6.82	-0.3563	0.078118	0.04418	0.08975	0.0883	0.0237	0.828	0.0602
844	ILMN_2093500	ZBED5	9.26	8.53	0.7274	0.012385	0.12179	0.12241	0.1380	0.0143	0.828	0.0201
845	ILMN_1653432	HNRPDL	8.51	8.16	0.3459	0.062222	0.04739	0.07821	0.0958	0.0314	0.828	0.0454
846	ILMN_2362122	AP3M1	9.45	8.93	0.5180	0.038220	0.08033	0.08896	0.1037	0.0453	0.827	0.0240
847	ILMN_1743783	CCDC43	8.35	7.91	0.4321	0.029383	0.05952	0.06637	0.0577	0.1012	0.827	0.0140
848	ILMN_1711023	CDK5RAP1	8.50	8.70	-0.1931	0.009533	0.03205	0.03344	0.1366	0.0191	0.827	0.0176
849	ILMN_1766094	MOSPD2	6.19	5.47	0.7196	0.105433	0.11302	0.15456	0.1398	0.0203	0.827	0.0132
850	ILMN_1656682	AZIN1	1964-10-01	9.84	0.7974	0.056473	0.11207	0.12550	0.0642	0.1012	0.827	0.0081
851	ILMN_2094587	USP8	8.91	8.13	0.7805	0.068295	0.12344	0.14107	0.1176	0.0277	0.826	0.0288
852	ILMN_1792710	DAPK3	6.53	6.34	0.1930	0.058547	0.02222	0.06262	0.1437	0.0210	0.826	0.0095
853	ILMN_1758057	TOR1AIP2	6.19	5.58	0.6078	0.045071	0.07573	0.08812	0.0359	0.1293	0.825	0.0096
854	ILMN_1798270	C11orf75	7.50	8.11	-0.6073	0.081509	0.08946	0.12102	0.1008	0.0402	0.825	0.0338
855	ILMN_2123730	TBC1D22B	6.47	6.81	-0.3466	0.035335	0.05455	0.06499	0.1198	0.0420	0.825	0.0130
856	ILMN_1754531	AP4E1	7.70	6.90	0.8059	0.039600	0.12587	0.13195	0.1018	0.0599	0.825	0.0135
857	ILMN_1805466	SOX9	8.24	7.83	0.4170	0.021972	0.06304	0.06676	0.0874	0.0762	0.825	0.0115
858	ILMN_1747911	CDC2	1940-10-01	9.72	0.6896	0.199607	0.05098	0.20602	0.0552	0.0190	0.825	0.1010
859	ILMN_1672571	TFIP11	8.72	9.22	-0.5042	0.023187	0.08266	0.08585	0.1276	0.0231	0.825	0.0248
860	ILMN_2382990	HK1	1983-12-01	2019-08-13	-0.2591	0.029297	0.03834	0.04825	0.0942	0.0537	0.824	0.0279
861	ILMN_1747281	EVI5L	7.08	7.91	-0.8288	0.231233	0.06148	0.23927	0.0485	0.0471	0.824	0.0803
862	ILMN_1769694	ACCN2	6.54	7.28	-0.7370	0.109782	0.10708	0.15336	0.1018	0.0366	0.824	0.0376
863	ILMN_1805300	LOC650132	5.31	4.81	0.5008	0.021287	0.06043	0.06407	0.0275	0.1425	0.824	0.0062
864	ILMN_3305751	LOC729858	5.55	5.05	0.4980	0.017791	0.08135	0.08327	0.1237	0.0370	0.822	0.0169
865	ILMN_1664761	TMEM138	7.40	7.75	-0.3493	0.015890	0.05592	0.05813	0.1136	0.0417	0.822	0.0224
866	ILMN_1742025	OLFM1	6.98	7.59	-0.6181	0.067668	0.09781	0.11893	0.1251	0.0186	0.822	0.0344
867	ILMN_2181968	CBL	7.85	7.55	0.3067	0.044594	0.04615	0.06417	0.1155	0.0224	0.822	0.0405
868	ILMN_1722294	CPNE8	7.55	6.44	11098	0.145962	0.14163	0.20338	0.0532	0.1058	0.822	0.0196
869	ILMN_1800220	KCTD3	9.48	8.43	10460	0.010762	0.16131	0.16167	0.0916	0.0713	0.821	0.0157
870	ILMN_2399264	2006-09-01	6.27	6.78	-0.5080	0.147926	0.03927	0.15305	0.0600	0.0100	0.821	0.1086
871	ILMN_3229770	SKP1	8.24	8.03	0.2078	0.024819	0.03267	0.04103	0.1258	0.0161	0.821	0.0367
872	ILMN_1710873	ZNF330	7.78	7.27	0.5063	0.024601	0.08344	0.08699	0.1309	0.0220	0.821	0.0257
873	ILMN_2157240	MNS1	6.84	6.10	0.7365	0.009423	0.08882	0.08932	0.0260	0.1477	0.821	0.0051
874	ILMN_3240365	MNX1	6.19	6.74	-0.5516	0.038869	0.08423	0.09277	0.0949	0.0721	0.821	0.0117
875	ILMN_2209180	P15RS	9.14	8.37	0.7722	0.137393	0.10473	0.17276	0.0904	0.0458	0.821	0.0426
876	ILMN_1725121	XPO1	2023-11-01	2028-10-01	0.9512	0.152291	0.12945	0.19987	0.0823	0.0620	0.821	0.0345
877	ILMN_1688892	LAMA3	8.32	8.46	-0.1423	0.027185	0.02003	0.03377	0.1129	0.0102	0.821	0.0560
878	ILMN_1803236	CLCA2	6.34	7.59	-12488	0.067656	0.19312	0.20463	0.0973	0.0615	0.821	0.0204
879	ILMN_1697701	PLEKHJ1	5.16	5.70	-0.5351	0.126746	0.07630	0.14794	0.1561	0.0119	0.820	0.0117
880	ILMN_2327346	SSBP4	6.68	6.97	-0.2973	0.049826	0.04576	0.06765	0.1403	0.0271	0.820	0.0125
881	ILMN_1761733	HLA-DMB	5.49	6.32	-0.8394	0.148589	0.11830	0.18993	0.1040	0.0293	0.820	0.0471
882	ILMN_1739002	LOC653487	5.32	5.68	-0.3605	0.029887	0.05925	0.06637	0.1376	0.0111	0.819	0.0319
883	ILMN_1874530	DIAPH3	8.40	7.60	0.7954	0.099840	0.10116	0.14213	0.0504	0.1254	0.819	0.0053
884	ILMN_1839719		7.82	6.76	10581	0.153212	0.15968	0.22130	0.1163	0.0247	0.818	0.0405
885	ILMN_1711514	COCH	7.53	8.14	-0.6119	0.021871	0.10161	0.10393	0.1330	0.0243	0.818	0.0244
886	ILMN_1721225	C20orf4	8.04	8.22	-0.1816	0.019909	0.02116	0.02905	0.0309	0.1405	0.818	0.0106
887	ILMN_1770678	CBX2	9.51	9.92	-0.4159	0.100678	0.04613	0.11074	0.0755	0.0397	0.817	0.0677
888	ILMN_1684929	TOPBP1	9.69	8.76	0.9269	0.008615	0.15475	0.15499	0.1340	0.0271	0.817	0.0218
889	ILMN_1803945	HCP5	7.59	8.36	-0.7640	0.136427	0.09662	0.16718	0.0691	0.0793	0.817	0.0349
890	ILMN_1777325	STAT1	9.95	9.62	0.3289	0.008234	0.05531	0.05592	0.1397	0.0241	0.817	0.0196
891	ILMN_1778488	WDR41	8.45	8.21	0.2427	0.014503	0.03875	0.04138	0.1141	0.0551	0.817	0.0143
892	ILMN_1703949	KPNB1	1933-12-01	1987-11-01	0.4633	0.104749	0.04902	0.11565	0.0567	0.0803	0.816	0.0468
893	ILMN_1713901	KDELR3	7.50	8.04	-0.5452	0.082642	0.08278	0.11697	0.1226	0.0170	0.816	0.0442
894	ILMN_3239771	DLGAP5	2029-10-01	9.45	0.8466	0.077580	0.13215	0.15324	0.1105	0.0457	0.816	0.0279
895	ILMN_1675387	LIMS1	6.97	6.51	0.4615	0.111976	0.05544	0.12495	0.0953	0.0093	0.816	0.0796
896	ILMN_1711845	LOC220729	5.27	4.91	0.3599	0.045877	0.05688	0.07307	0.1314	0.0130	0.816	0.0398
897	ILMN_1801864	LOC730455	8.40	8.81	-0.4028	0.098125	0.04105	0.10636	0.0609	0.0637	0.816	0.0595
898	ILMN_1747016	CEP55	1958-10-01	9.46	11242	0.198539	0.15018	0.24894	0.0840	0.0605	0.816	0.0398
899	ILMN_1809040	LDLRAP1	6.83	7.10	-0.2678	0.044415	0.03948	0.05943	0.1164	0.0213	0.815	0.0470
900	ILMN_1709483	MRE11A	6.67	5.95	0.7183	0.026188	0.12135	0.12414	0.1440	0.0145	0.815	0.0262
901	ILMN_1716359	SLC19A3	5.23	5.81	-0.5834	0.000994	0.08505	0.08506	0.0686	0.1046	0.815	0.0116
902	ILMN_2089902	NUS1	5.46	5.06	0.4017	0.025606	0.06739	0.07209	0.1446	0.0103	0.815	0.0301
903	ILMN_1899940		5.65	6.17	-0.5204	0.109510	0.06902	0.12945	0.1023	0.0217	0.815	0.0613
904	ILMN_1798827	SRBD1	8.66	7.32	13370	0.200366	0.18958	0.27584	0.0913	0.0593	0.815	0.0347
905	ILMN_1738677	PRPF8	2026-11-01	1962-11-01	-0.3658	0.048096	0.05538	0.07335	0.1108	0.0390	0.815	0.0357
906	ILMN_2080760	SNX22	5.38	5.89	-0.5090	0.006240	0.08067	0.08091	0.1039	0.0665	0.814	0.0159
907	ILMN_2404085	CLIP1	9.74	9.04	0.7065	0.040241	0.11908	0.12570	0.1459	0.0224	0.814	0.0181
908	ILMN_1658221	POLH	6.11	6.81	-0.7064	0.075910	0.09233	0.11953	0.0515	0.1188	0.814	0.0162
909	ILMN_1711516	ATP6V1A	1956-11-01	2019-10-11	0.4591	0.034868	0.07599	0.08361	0.1389	0.0167	0.813	0.0309
910	ILMN_2393994	CSPP1	7.88	7.01	0.8776	0.028850	0.14593	0.14875	0.1327	0.0356	0.813	0.0182
911	ILMN_1679582	LOC727735	4.87	5.18	-0.3046	0.082935	0.02489	0.08659	0.0516	0.0596	0.813	0.0757
912	ILMN_1782543	EEF1D	8.38	8.65	-0.2679	0.049261	0.03467	0.06024	0.0778	0.1025	0.813	0.0068
913	ILMN_1699357	SLC22A5	7.47	7.92	-0.4484	0.117048	0.03974	0.12361	0.0528	0.0683	0.812	0.0664
914	ILMN_1757287	MAPK6	2018-10-01	8.98	11996	0.177158	0.17973	0.25237	0.1134	0.0340	0.812	0.0405
915	ILMN_2388190	SCEL	7.14	5.86	12833	0.221820	0.17950	0.28535	0.0977	0.0470	0.812	0.0434
916	ILMN_1711909	EDEM2	6.61	7.04	-0.4260	0.058538	0.05971	0.08362	0.0813	0.0782	0.812	0.0289
917	ILMN_1701244	ITFG2	7.90	8.08	-0.1820	0.063728	0.01299	0.06504	0.1073	0.0753	0.811	0.0066
918	ILMN_1763467	LY6G5C	6.04	6.25	-0.2164	0.048424	0.02764	0.05576	0.0987	0.0233	0.810	0.0675
919	ILMN_1803953	LOC388789	9.69	9.87	-0.1795	0.031974	0.02674	0.04168	0.1283	0.0504	0.810	0.0111
920	ILMN_1756992	MUC1	6.72	7.53	-0.8123	0.173268	0.09032	0.19540	0.0580	0.0902	0.810	0.0417
921	ILMN_1744949	RHOBTB3	2019-09-12	1946-11-01	0.6307	0.108723	0.09563	0.14479	0.1334	0.0451	0.810	0.0117
922	ILMN_1802649	C11orf58	5.99	5.24	0.7485	0.057573	0.12137	0.13433	0.1259	0.0363	0.809	0.0286
923	ILMN_2143148	TM2D1	9.77	9.43	0.3437	0.023466	0.05395	0.05883	0.1059	0.0721	0.809	0.0130
924	ILMN_1737146	TRAM1	12.00	1936-11-01	0.6380	0.039980	0.09753	0.10540	0.0923	0.0783	0.809	0.0204
925	ILMN_1692168	UBE2Z	9.83	2013-10-01	-0.2912	0.084076	0.02498	0.08771	0.0680	0.0113	0.809	0.1119
926	ILMN_1655329	RIOK2	8.25	7.03	12216	0.042744	0.20313	0.20757	0.1321	0.0361	0.808	0.0242
927	ILMN_1749403	TSPAN33	6.32	7.07	-0.7480	0.118712	0.09770	0.15374	0.0679	0.0951	0.808	0.0293
928	ILMN_1683658	FKBP1A	1953-10-01	1982-10-01	-0.2963	0.006925	0.04962	0.05010	0.1352	0.0380	0.808	0.0192
929	ILMN_1791569	PLXNA1	7.74	8.15	-0.4159	0.118354	0.03299	0.12287	0.0567	0.0409	0.808	0.0949
930	ILMN_1701457	FAHD1	8.23	8.77	-0.5426	0.077342	0.07930	0.11077	0.0991	0.0585	0.807	0.0351
931	ILMN_1798354	PAPOLA	1955-10-01	9.46	10884	0.215351	0.14287	0.25843	0.0896	0.0533	0.807	0.0498
932	ILMN_3203534	LOC100132474	5.12	4.85	0.2741	0.015520	0.03486	0.03816	0.0366	0.1474	0.807	0.0088
933	ILMN_3249669	HEATR5A	6.42	5.91	0.5029	0.111753	0.05595	0.12498	0.0627	0.1254	0.807	0.0050
934	ILMN_1706005	GALT	6.08	6.66	-0.5857	0.080001	0.08898	0.11965	0.1137	0.0424	0.806	0.0376
935	ILMN_1773885	DMAP1	7.94	8.33	-0.3905	0.029607	0.06488	0.07132	0.1400	0.0230	0.806	0.0311
936	ILMN_1692938	PSAT1	1949-11-01	2019-09-11	0.4035	0.048026	0.05354	0.07192	0.0578	0.1178	0.805	0.0192
937	ILMN_2314007	TCF12	7.74	7.10	0.6338	0.004703	0.10804	0.10815	0.1456	0.0270	0.804	0.0232
938	ILMN_2309245	BIN1	5.56	6.16	-0.6063	0.100247	0.06860	0.12147	0.0403	0.1361	0.803	0.0202
939	ILMN_1689665	NAE1	1957-10-01	9.66	0.9104	0.050845	0.13440	0.14370	0.0763	0.1109	0.803	0.0100
940	ILMN_1738652	BAD	6.40	6.95	-0.5539	0.043788	0.08947	0.09961	0.1233	0.0456	0.803	0.0284
941	ILMN_1683664	LOC650369	1955-11-01	2028-11-01	0.2668	0.039410	0.04024	0.05632	0.1150	0.0417	0.802	0.0408
942	ILMN_1765520	MTIF2	9.11	8.13	0.9711	0.076697	0.15157	0.16987	0.1050	0.0678	0.802	0.0248
943	ILMN_1732722	TRNAU1AP	4.96	5.47	-0.5074	0.108025	0.05640	0.12186	0.0572	0.1002	0.802	0.0410
944	ILMN_1776858	DUS4L	6.88	6.20	0.6824	0.098644	0.10412	0.14343	0.1190	0.0388	0.801	0.0410
945	ILMN_2050921	SNHG8	5.91	6.32	-0.4066	0.044473	0.06810	0.08134	0.1570	0.0255	0.801	0.0163
946	ILMN_1775579	ACAD9	8.76	9.06	-0.3044	0.069350	0.03182	0.07630	0.0548	0.0979	0.801	0.0462
947	ILMN_1704529	PPIA	8.05	8.81	-0.7537	0.207882	0.07124	0.21975	0.0703	0.0331	0.801	0.0956
948	ILMN_2148360	ADAM10	7.24	6.51	0.7216	0.014828	0.12459	0.12547	0.1548	0.0227	0.801	0.0219
949	ILMN_1849186		7.04	6.40	0.6438	0.225729	0.06478	0.23484	0.1639	0.0255	0.800	0.0100
950	ILMN_2283196	ZSWIM3	5.32	5.74	-0.4208	0.100409	0.05768	0.11580	0.1357	0.0540	0.800	0.0102
951	ILMN_1678095	SMPDL3B	5.33	5.66	-0.3291	0.082931	0.04706	0.09535	0.1690	0.0188	0.800	0.0122
952	ILMN_1706593	PPHLN1	5.96	5.31	0.6437	0.109197	0.08301	0.13717	0.0686	0.0995	0.800	0.0321
953	ILMN_1651513	SKIV2L2	8.85	7.71	11400	0.075851	0.18219	0.19735	0.1137	0.0617	0.800	0.0248
954	ILMN_2337241	RPS15A	2019-01-13	13.18	-0.1680	0.002559	0.02730	0.02742	0.1155	0.0679	0.799	0.0172
955	ILMN_2389935	FYTTD1	6.54	6.03	0.5111	0.077528	0.07017	0.10457	0.0791	0.0905	0.799	0.0313
956	ILMN_1663171	MATN3	4.96	4.79	0.1634	0.062036	0.01263	0.06331	0.1557	0.0361	0.799	0.0092
957	ILMN_1660222	MTBP	6.17	5.38	0.7880	0.198807	0.08107	0.21470	0.0667	0.1295	0.799	0.0050
958	ILMN_1716006	C18orf54	6.30	5.64	0.6598	0.002824	0.11241	0.11245	0.1441	0.0354	0.798	0.0219
959	ILMN_1808071	KIF14	8.12	6.62	14990	0.286196	0.20916	0.35448	0.1059	0.0429	0.798	0.0529
960	ILMN_3199647	LOC645251	8.28	7.62	0.6626	0.017443	0.09596	0.09753	0.0658	0.1233	0.798	0.0126
961	ILMN_1756767	EIF5B	8.44	7.35	10865	0.076162	0.14521	0.16397	0.0483	0.1415	0.798	0.0121
962	ILMN_1786105	PCBD1	7.65	8.12	-0.4721	0.060624	0.07497	0.09642	0.1318	0.0571	0.798	0.0131
963	ILMN_1793671	TFDP2	6.38	6.92	-0.5434	0.140737	0.05656	0.15168	0.0733	0.0490	0.798	0.0797
964	ILMN_1742224	SLTM	8.50	7.59	0.9128	0.113053	0.14443	0.18342	0.1276	0.0366	0.798	0.0379
965	ILMN_2383975	PRDX5	2021-12-01	1958-12-01	-0.3676	0.041821	0.04741	0.06322	0.0490	0.1372	0.798	0.0161
966	ILMN_3194087	HSPC157	7.19	7.67	-0.4842	0.042738	0.07634	0.08749	0.1120	0.0628	0.798	0.0276
967	ILMN_1676159	MST4	1944-10-01	9.68	0.7633	0.032745	0.12690	0.13106	0.1315	0.0462	0.797	0.0249
968	ILMN_1742379	IFT122	7.33	7.81	-0.4840	0.094983	0.06957	0.11774	0.1219	0.0200	0.797	0.0612
969	ILMN_2084353	M6PR	9.93	2016-10-01	-0.2322	0.058711	0.02756	0.06486	0.0978	0.0157	0.797	0.0895
970	ILMN_1664577	DLD	2019-02-10	9.25	0.7740	0.108902	0.12137	0.16306	0.1306	0.0299	0.796	0.0429
971	ILMN_1701375	FBXW5	7.53	7.91	-0.3800	0.027919	0.06253	0.06848	0.1316	0.0430	0.796	0.0291
972	ILMN_3238751	PMS2L4	9.25	2019-03-10	-0.7735	0.064910	0.10497	0.12342	0.0545	0.1349	0.796	0.0146
973	ILMN_1723035	OLR1	1988-11-01	1951-11-01	0.3725	0.009684	0.06545	0.06616	0.1676	0.0139	0.796	0.0229
974	ILMN_1718271	MTIF3	8.06	7.76	0.2973	0.044012	0.04732	0.06463	0.1432	0.0131	0.795	0.0484
975	ILMN_1698231	RRM2B	6.33	5.38	0.9512	0.195075	0.13179	0.23542	0.1122	0.0310	0.795	0.0620
976	ILMN_1770803	BNIP2	9.10	8.06	10374	0.227590	0.11945	0.25703	0.0670	0.0898	0.794	0.0489
977	ILMN_1711606	PRDX5	2019-09-12	1949-12-01	-0.3964	0.011175	0.05582	0.05693	0.0570	0.1381	0.794	0.0111
978	ILMN_1770454	AGRN	8.79	9.17	-0.3727	0.073238	0.05182	0.08971	0.1075	0.0429	0.794	0.0559
979	ILMN_2341595	KITLG	9.29	8.32	0.9632	0.001532	0.16113	0.16114	0.1312	0.0546	0.793	0.0206
980	ILMN_1807095	MRPS36	6.49	5.80	0.6880	0.045019	0.11772	0.12604	0.1546	0.0340	0.793	0.0185
981	ILMN_1700975	ENSA	6.11	6.38	-0.2742	0.047191	0.04226	0.06334	0.1390	0.0123	0.793	0.0558
982	ILMN_1664910	RPSA	7.29	7.72	-0.4242	0.069562	0.05622	0.08944	0.0731	0.1018	0.793	0.0322
983	ILMN_1707872	RUFY2	6.42	5.82	0.6037	0.178403	0.04861	0.18491	0.0649	0.0240	0.792	0.1191
984	ILMN_2251978	C21orf66	8.33	7.32	10156	0.115179	0.16422	0.20058	0.1344	0.0368	0.792	0.0370
985	ILMN_1670079	OMA1	7.17	6.67	0.5036	0.047363	0.08746	0.09946	0.1750	0.0145	0.792	0.0189
986	ILMN_1766916	RPAP3	9.05	7.90	11496	0.072336	0.19414	0.20718	0.1447	0.0340	0.791	0.0298
987	ILMN_2222872	RBM18	8.09	7.61	0.4798	0.141566	0.03660	0.14622	0.0595	0.0367	0.791	0.1125
988	ILMN_1759513	RND3	9.93	8.43	14998	0.041758	0.21834	0.22230	0.0671	0.1289	0.791	0.0128
989	ILMN_1811489	OXSR1	8.77	8.48	0.2890	0.077673	0.03173	0.08390	0.0909	0.0161	0.791	0.1020
990	ILMN_2105966	SLC35A4	8.56	8.95	-0.3861	0.000846	0.06264	0.06265	0.1129	0.0786	0.790	0.0181
991	ILMN_2151048	STAG1	7.64	6.52	11155	0.169081	0.16872	0.23886	0.1168	0.0505	0.790	0.0423
992	ILMN_3262936	LCLAT1	8.60	8.25	0.3506	0.050143	0.05247	0.07257	0.1075	0.0652	0.790	0.0374
993	ILMN_1812777	MRPL35	7.87	7.34	0.5322	0.075925	0.06943	0.10288	0.0599	0.1271	0.790	0.0233
994	ILMN_1775192	BCLAF1	1956-10-01	9.40	11643	0.006852	0.20357	0.20368	0.1611	0.0259	0.789	0.0239
995	ILMN_1698491	MBD3	7.11	7.52	-0.4088	0.093115	0.05323	0.10725	0.1052	0.0331	0.789	0.0726
996	ILMN_1814173	SMARCA4	9.57	9.85	-0.2819	0.006175	0.04836	0.04875	0.1480	0.0382	0.789	0.0250
997	ILMN_1810922	PCNT	8.34	8.52	-0.1868	0.016895	0.03213	0.03630	0.1658	0.0274	0.789	0.0181
998	ILMN_1697024	LOC730432	9.59	8.61	0.9878	0.023583	0.16868	0.17032	0.1450	0.0416	0.789	0.0248
999	ILMN_2402972	GGA3	6.48	6.77	-0.2945	0.054705	0.04714	0.07221	0.1709	0.0269	0.788	0.0143
1000	ILMN_1807304	MBNL1	9.28	8.13	11468	0.180244	0.17377	0.25037	0.1203	0.0471	0.788	0.0450
1001	ILMN_1657977	MSRB2	9.52	2021-10-01	-0.6935	0.121476	0.09163	0.15216	0.0770	0.0989	0.787	0.0365
1002	ILMN_3236765	UPLP	9.46	9.91	-0.4565	0.063520	0.06557	0.09129	0.0883	0.0932	0.787	0.0311
1003	ILMN_1730454	FOLR3	4.95	5.43	-0.4769	0.076555	0.07679	0.10843	0.1563	0.0428	0.787	0.0140
1004	ILMN_3301740	LOC729887	7.72	8.23	-0.5068	0.009269	0.07183	0.07243	0.0578	0.1452	0.786	0.0107
1005	ILMN_3203098	LOC400836	6.68	6.06	0.6224	0.175282	0.05428	0.18349	0.0628	0.0551	0.786	0.0958
1006	ILMN_2344007	SIP1	8.04	7.69	0.3564	0.097754	0.04061	0.10585	0.1041	0.1026	0.786	0.0073
1007	ILMN_1711702	CLEC2D	5.59	5.09	0.4997	0.058956	0.08313	0.10192	0.1534	0.0186	0.786	0.0422
1008	ILMN_1790106	PLP1	5.21	4.93	0.2791	0.015154	0.04961	0.05187	0.1794	0.0129	0.786	0.0220
1009	ILMN_1771411	ALG6	7.58	7.16	0.4214	0.040767	0.07024	0.08122	0.1454	0.0337	0.785	0.0358
1010	ILMN_1664516	CENPF	8.66	7.55	11161	0.065928	0.19307	0.20402	0.1594	0.0240	0.785	0.0317
1011	ILMN_2063584	CLIC4	6.31	5.57	0.7421	0.045811	0.12431	0.13248	0.1378	0.0604	0.785	0.0169
1012	ILMN_2397627	UPF3B	8.33	7.26	10680	0.139971	0.18212	0.22970	0.1775	0.0204	0.785	0.0171
1013	ILMN_1690487	PCM1	9.18	8.03	11503	0.066171	0.19861	0.20934	0.1576	0.0384	0.785	0.0193
1014	ILMN_3202315	LOC643779	6.35	6.89	-0.5372	0.104491	0.06786	0.12459	0.0741	0.1354	0.784	0.0063
1015	ILMN_1739641	MTMR3	9.09	9.51	-0.4162	0.093154	0.05091	0.10616	0.0831	0.0736	0.784	0.0593
1016	ILMN_1677041	CHUK	7.12	6.32	0.7967	0.190672	0.09365	0.21243	0.0835	0.0631	0.784	0.0695
1017	ILMN_2402766	AFTPH	7.83	7.34	0.4912	0.010928	0.08610	0.08679	0.1628	0.0264	0.784	0.0272
1018	ILMN_1664511	NDC80	8.53	8.06	0.4733	0.072047	0.07288	0.10248	0.1251	0.0466	0.784	0.0447
1019	ILMN_1758104	PRPS2	8.46	8.11	0.3492	0.127305	0.03390	0.13174	0.1724	0.0338	0.783	0.0104
1020	ILMN_2078264	C3orf38	7.92	7.53	0.3874	0.045937	0.05993	0.07551	0.1112	0.0728	0.783	0.0327
1021	ILMN_1769787	SELO	7.74	8.07	-0.3327	0.005153	0.05941	0.05964	0.1769	0.0151	0.783	0.0250
1022	ILMN_1699476	RPE	8.95	8.03	0.9266	0.002566	0.15047	0.15049	0.1122	0.0872	0.783	0.0176
1023	ILMN_1768867	AP3B1	1983-10-01	1950-10-01	0.3338	0.026710	0.05884	0.06462	0.1797	0.0173	0.783	0.0202
1024	ILMN_1765801	GAA	6.54	7.30	-0.7613	0.234681	0.04982	0.23991	0.0573	0.0252	0.783	0.1346
1025	ILMN_2107184	SNRK	8.36	7.92	0.4471	0.079100	0.06742	0.10393	0.1291	0.0340	0.782	0.0546
1026	ILMN_2341548	MYO5B	6.54	6.03	0.5066	0.082135	0.07884	0.11385	0.1362	0.0307	0.782	0.0511
1027	ILMN_1696099	ALDH4A1	6.37	7.61	-12344	0.069869	0.14711	0.16286	0.0255	0.1864	0.782	0.0063
1028	ILMN_1728163	CTDSP1	8.41	8.83	-0.4245	0.108575	0.04316	0.11684	0.0656	0.0818	0.782	0.0709
1029	ILMN_3200070	LOC643534	5.74	6.02	-0.2784	0.025143	0.03603	0.04394	0.0437	0.1695	0.781	0.0053
1030	ILMN_1661439	FLOT1	8.74	9.37	-0.6248	0.083683	0.09322	0.12527	0.1008	0.0847	0.781	0.0333
1031	ILMN_1799728	ADAM15	5.56	5.75	-0.1891	0.021621	0.03096	0.03776	0.1405	0.0640	0.781	0.0145
1032	ILMN_2338480	RHOT1	8.11	7.54	0.5734	0.003304	0.10061	0.10067	0.1621	0.0320	0.781	0.0252
1033	ILMN_1669310	RHOT2	8.02	8.33	-0.3070	0.041512	0.04687	0.06261	0.1117	0.0714	0.780	0.0365
1034	ILMN_1708151	LAGE3	9.56	2017-10-01	-0.6101	0.055967	0.10005	0.11464	0.1323	0.0563	0.779	0.0321
1035	ILMN_1692276	GGPS1	8.28	7.75	0.5260	0.017621	0.08548	0.08728	0.1140	0.0911	0.779	0.0158
1036	ILMN_1654563	EFNB1	7.00	7.46	-0.4668	0.109801	0.05446	0.12257	0.0784	0.0792	0.779	0.0637
1037	ILMN_1856609		6.17	6.42	-0.2494	0.026930	0.04070	0.04880	0.1353	0.0500	0.779	0.0359
1038	ILMN_2396813	C19orf62	7.56	7.90	-0.3423	0.024413	0.05472	0.05992	0.1119	0.0846	0.778	0.0250
1039	ILMN_1655557	INTS6	8.65	8.08	0.5724	0.037523	0.09271	0.10002	0.1176	0.0788	0.778	0.0253
1040	ILMN_1688730	DNAJC18	6.06	6.66	-0.5996	0.113998	0.09049	0.14555	0.1379	0.0209	0.778	0.0632
1041	ILMN_1744403	KCNIP3	4.67	5.01	-0.3341	0.003476	0.05267	0.05278	0.0966	0.1105	0.778	0.0149
1042	ILMN_2198393	KATNA1	8.36	7.95	0.4096	0.021959	0.06189	0.06567	0.0824	0.1290	0.778	0.0109
1043	ILMN_2096322	ADIPOR1	8.97	9.35	-0.3767	0.035559	0.06493	0.07403	0.1663	0.0171	0.777	0.0393
1044	ILMN_1702447	IGF2BP2	1945-10-01	2025-10-01	0.2019	0.027015	0.02639	0.03777	0.0566	0.1602	0.777	0.0058
1045	ILMN_2391333	CYP20A1	6.89	6.73	0.1559	0.008991	0.02410	0.02572	0.0925	0.1110	0.777	0.0198
1046	ILMN_1722127	RAD54B	6.26	5.78	0.4821	0.045207	0.08188	0.09353	0.1553	0.0310	0.777	0.0370
1047	ILMN_1809477	CARHSP1	1943-10-01	1986-10-01	-0.4334	0.115186	0.04963	0.12542	0.0966	0.0255	0.776	0.1014
1048	ILMN_1783075	C6orf167	6.91	6.28	0.6347	0.096660	0.08966	0.13184	0.0868	0.1033	0.776	0.0336
1049	ILMN_1730622	EVL	8.49	9.10	-0.6055	0.126713	0.07774	0.14866	0.0864	0.0841	0.776	0.0531
1050	ILMN_2118864	RAB1A	7.38	6.81	0.5774	0.114455	0.08748	0.14406	0.1456	0.0662	0.776	0.0119
1051	ILMN_3244506	LOC441089	1938-10-01	1963-10-01	-0.2489	0.055401	0.03050	0.06324	0.0819	0.1358	0.776	0.0065
1052	ILMN_1815012	EXOC7	2019-11-10	1947-10-01	-0.3564	0.041689	0.05512	0.06911	0.1093	0.0833	0.775	0.0319
1053	ILMN_2391861	GSTM1	7.05	8.05	-0.9926	0.233100	0.12169	0.26295	0.0903	0.0648	0.775	0.0697
1054	ILMN_1668090	STK25	8.23	8.65	-0.4238	0.091298	0.05920	0.10881	0.1203	0.0338	0.775	0.0707
1055	ILMN_2189933	RPL36AL	1995-11-01	1943-11-01	0.5201	0.017518	0.09153	0.09319	0.1654	0.0307	0.775	0.0289
1056	ILMN_2170814	LAMP3	8.33	9.30	-0.9699	0.244586	0.11549	0.27048	0.0954	0.0433	0.775	0.0865
1057	ILMN_1759419	ILVBL	8.51	8.84	-0.3340	0.014602	0.05563	0.05752	0.1291	0.0716	0.775	0.0245
1058	ILMN_1772627	D4S234E	7.20	8.15	-0.9524	0.248878	0.10236	0.26911	0.0788	0.0619	0.774	0.0848
1059	ILMN_1797925	MOCS2	5.31	4.91	0.4040	0.101561	0.05083	0.11357	0.1110	0.0202	0.774	0.0943
1060	ILMN_1806951	CSTF3	5.64	5.93	-0.2885	0.070016	0.03594	0.07870	0.1006	0.1181	0.774	0.0076
1061	ILMN_1792587	VPS4B	9.78	9.14	0.6400	0.080348	0.10347	0.13100	0.1366	0.0496	0.774	0.0401
1062	ILMN_1786108	TUT1	6.23	6.52	-0.2932	0.070744	0.03765	0.08014	0.1091	0.0331	0.774	0.0842
1063	ILMN_1733964	GTF3C4	5.48	5.00	0.4799	0.056671	0.07117	0.09097	0.0909	0.1262	0.773	0.0095
1064	ILMN_1797189	MAP3K12	5.86	6.57	-0.7074	0.180616	0.08461	0.19945	0.0990	0.0363	0.773	0.0915
1065	ILMN_1756311	UFSP2	9.09	8.77	0.3206	0.039721	0.05082	0.06450	0.1246	0.0656	0.773	0.0369
1066	ILMN_1787511	THUMPD2	7.52	6.82	0.6981	0.128874	0.09128	0.15792	0.0771	0.1119	0.772	0.0393
1067	ILMN_1748770	CKAP5	1983-10-01	1939-10-01	0.4401	0.039776	0.07548	0.08532	0.1599	0.0317	0.771	0.0372
1068	ILMN_1699112	COPB1	2025-10-01	9.46	0.7926	0.109068	0.12213	0.16375	0.1160	0.0747	0.771	0.0381
1069	ILMN_1706764	GOLPH3L	7.38	6.99	0.3936	0.005767	0.07115	0.07138	0.1843	0.0186	0.771	0.0260
1070	ILMN_1790625	CBX3	8.00	7.00	10068	0.193619	0.13530	0.23621	0.0898	0.0922	0.771	0.0470
1071	ILMN_2145518	TMEM126B	1943-10-01	9.88	0.5513	0.075622	0.09011	0.11764	0.1487	0.0342	0.771	0.0461
1072	ILMN_1653220	PITPNM1	9.17	9.50	-0.3265	0.102433	0.02248	0.10487	0.0639	0.0113	0.770	0.1543
1073	ILMN_2123415	BMP8B	6.13	6.71	-0.5705	0.085262	0.08559	0.12081	0.1089	0.0820	0.770	0.0392
1074	ILMN_1760441	MRPS5	9.45	9.71	-0.2596	0.112782	0.00685	0.11299	0.1768	0.0436	0.770	0.0098
1075	ILMN_1771179	CYB561	8.79	9.22	-0.4268	0.010282	0.07587	0.07656	0.1711	0.0357	0.770	0.0234
1076	ILMN_1718972	MFSD3	8.45	8.85	-0.4008	0.017941	0.06132	0.06389	0.0853	0.1333	0.770	0.0116
1077	ILMN_1683271	TMSB4X	13.98	13.78	0.1953	0.008467	0.03427	0.03530	0.1635	0.0369	0.770	0.0299
1078	ILMN_3274914	LOC648927	7.71	8.04	-0.3288	0.007538	0.05489	0.05541	0.1271	0.0813	0.770	0.0220
1079	ILMN_1704793	MYPOP	9.14	9.54	-0.3979	0.066661	0.04750	0.08185	0.0481	0.1597	0.769	0.0236
1080	ILMN_1781121	TWISTNB	6.77	5.68	10850	0.205845	0.15834	0.25970	0.1197	0.0550	0.768	0.0567
1081	ILMN_1798602	PCF11	6.86	6.06	0.7937	0.033908	0.14091	0.14493	0.1722	0.0378	0.768	0.0220
1082	ILMN_1776522	RAG1AP1	6.83	7.24	-0.4043	0.099021	0.06252	0.11711	0.1994	0.0182	0.768	0.0145
1083	ILMN_1769751	PIGG	6.63	7.05	-0.4128	0.109679	0.06165	0.12582	0.2015	0.0171	0.767	0.0141
1084	ILMN_1682783	TUG1	2016-11-01	1957-10-01	0.5872	0.000000	0.10019	0.10019	0.1395	0.0716	0.767	0.0216
1085	ILMN_1751195	LOC653438	7.23	7.58	-0.3491	0.039390	0.06034	0.07206	0.1742	0.0136	0.767	0.0450
1086	ILMN_2202481	UBLCP1	8.42	7.43	0.9982	0.186176	0.14797	0.23781	0.1244	0.0529	0.766	0.0568
1087	ILMN_2111739	MAN2C1	5.58	5.93	-0.3514	0.105865	0.04802	0.11625	0.1974	0.0239	0.766	0.0130
1088	ILMN_1773119	CCNF	9.39	9.68	-0.2876	0.061263	0.03480	0.07046	0.0718	0.1147	0.766	0.0479
1089	ILMN_3292320	LOC642513	7.28	6.32	0.9659	0.007898	0.16357	0.16376	0.1344	0.0784	0.766	0.0216
1090	ILMN_1662973	CD82	6.13	6.57	-0.4454	0.121808	0.05146	0.13223	0.1042	0.0152	0.765	0.1152
1091	ILMN_3243055	LOC732432	6.39	5.74	0.6532	0.057834	0.11370	0.12757	0.1689	0.0272	0.765	0.0384
1092	ILMN_1700432	ITPKB	5.32	5.75	-0.4298	0.112656	0.04626	0.12178	0.0787	0.0708	0.765	0.0852
1093	ILMN_1700276	C14orf100	8.05	7.25	0.7973	0.130769	0.11728	0.17566	0.1071	0.0852	0.765	0.0429
1094	ILMN_1698001	NCK1	9.38	8.80	0.5821	0.079690	0.09355	0.12289	0.1371	0.0559	0.764	0.0431
1095	ILMN_1807177	KIAA1797	7.81	8.16	-0.3518	0.067254	0.05036	0.08402	0.1116	0.0711	0.763	0.0544
1096	ILMN_1732772	PPME1	9.01	9.30	-0.2855	0.055981	0.04398	0.07119	0.1504	0.0171	0.763	0.0699
1097	ILMN_2406410	RHBDD2	8.27	8.63	-0.3620	0.039517	0.05906	0.07106	0.1329	0.0906	0.763	0.0139
1098	ILMN_1805796	FLYWCH2	7.35	7.84	-0.4876	0.020816	0.08776	0.09020	0.1820	0.0329	0.762	0.0231
1099	ILMN_1806754	GLDC	8.11	9.35	-12381	0.205941	0.19467	0.28339	0.1410	0.0433	0.762	0.0536
1100	ILMN_1785765	TM9SF2	2013-11-01	2019-05-11	0.0734	0.014650	0.01119	0.01843	0.1472	0.0202	0.762	0.0708
1101	ILMN_1680313	STX4	6.43	6.67	-0.2438	0.007550	0.04199	0.04266	0.1466	0.0720	0.762	0.0199
1102	ILMN_1763036	CLCN6	6.12	6.49	-0.3658	0.073253	0.04540	0.08618	0.0705	0.1625	0.761	0.0059
1103	ILMN_1674703	UBE1DC1	6.94	5.99	0.9443	0.016270	0.15779	0.15863	0.1256	0.0954	0.761	0.0183
1104	ILMN_1756104	LARP7	7.62	6.83	0.7850	0.004487	0.14057	0.14064	0.1736	0.0394	0.760	0.0267
1105	ILMN_1661428	ATP11C	5.82	5.14	0.6773	0.030731	0.10273	0.10723	0.0807	0.1436	0.759	0.0164
1106	ILMN_1788778	2011-09-01	7.98	7.38	0.6020	0.095921	0.09370	0.13409	0.1307	0.0623	0.759	0.0482
1107	ILMN_2105643	GPD2	5.72	5.27	0.4436	0.055184	0.07564	0.09363	0.1679	0.0267	0.759	0.0467
1108	ILMN_3242120	RAP1BL	8.32	7.60	0.7211	0.047228	0.12644	0.13498	0.1655	0.0429	0.758	0.0335
1109	ILMN_3305949	LOC730246	2019-11-13	1998-12-01	0.1270	0.054576	0.00636	0.05495	0.1888	0.0428	0.758	0.0105
1110	ILMN_1810486	RAB34	8.22	8.78	-0.5637	0.040204	0.09618	0.10424	0.1474	0.0633	0.758	0.0314
1111	ILMN_1796305	UPF2	7.78	6.66	11239	0.061682	0.20063	0.20990	0.1767	0.0440	0.758	0.0215
1112	ILMN_1729533	APOA1BP	2019-07-10	1943-10-01	-0.3635	0.022752	0.05575	0.06021	0.0877	0.1357	0.757	0.0193
1113	ILMN_1703477	ARHGEF2	9.76	2019-01-10	-0.2508	0.038211	0.04392	0.05822	0.2050	0.0197	0.757	0.0184
1114	ILMN_1706505	COL5A1	4.91	5.89	-0.9781	0.224055	0.13174	0.25992	0.1137	0.0531	0.757	0.0763
1115	ILMN_3301749	SPNS2	6.64	6.20	0.4412	0.013431	0.07830	0.07944	0.1674	0.0534	0.757	0.0224
1116	ILMN_1728626	WDR5	8.68	8.97	-0.2958	0.020315	0.05313	0.05688	0.1853	0.0206	0.757	0.0374
1117	ILMN_1796336	MAP1S	7.51	7.94	-0.4296	0.086113	0.06115	0.10562	0.1145	0.0693	0.757	0.0596
1118	ILMN_1684289	PNPO	1937-10-01	1979-10-01	-0.4191	0.089103	0.06200	0.10855	0.1409	0.0919	0.756	0.0112
1119	ILMN_1754045	FANCL	7.81	7.41	0.3945	0.037190	0.07021	0.07945	0.1862	0.0388	0.755	0.0199
1120	ILMN_1714854	MEAF6	4.75	5.06	-0.3102	0.069168	0.04472	0.08237	0.1367	0.0270	0.755	0.0815
1121	ILMN_3202024	LOC392437	9.72	2019-10-10	-0.3802	0.075639	0.04922	0.09024	0.0802	0.1587	0.754	0.0067
1122	ILMN_1740923	C20orf54	5.28	5.46	-0.1750	0.010777	0.03179	0.03357	0.1920	0.0170	0.754	0.0372
1123	ILMN_1673177	THSD3	4.84	5.46	-0.6152	0.016030	0.10616	0.10736	0.1458	0.0758	0.753	0.0250
1124	ILMN_1732885	BTBD12	6.73	7.02	-0.2870	0.011163	0.05250	0.05367	0.1931	0.0198	0.753	0.0336
1125	ILMN_1717173	ECT2	2019-10-01	8.87	13139	0.215474	0.19146	0.28825	0.1016	0.1039	0.753	0.0411
1126	ILMN_1782459	OSBPL8	8.03	6.81	12167	0.113930	0.20100	0.23104	0.1329	0.0813	0.753	0.0324
1127	ILMN_1652754	ZNF428	1937-10-01	1979-10-01	-0.4197	0.110242	0.04781	0.12016	0.0900	0.0640	0.753	0.0926
1128	ILMN_1720422	G3BP2	9.33	8.65	0.6789	0.083092	0.09509	0.12628	0.0700	0.1539	0.753	0.0228
1129	ILMN_1653200	SLC22A17	7.07	7.97	-0.8991	0.224057	0.11248	0.25071	0.1043	0.0547	0.753	0.0878
1130	ILMN_2221408	ARFGEF1	8.70	7.76	0.9452	0.118604	0.15816	0.19769	0.1543	0.0487	0.753	0.0439
1131	ILMN_1692464	FLJ20699	6.85	7.22	-0.3680	0.069248	0.05856	0.09069	0.1614	0.0167	0.753	0.0690
1132	ILMN_2328813	DMAP1	7.91	8.25	-0.3305	0.001760	0.06051	0.06054	0.1902	0.0303	0.752	0.0276
1133	ILMN_1727479	TPRG1L	9.99	2023-10-01	-0.2414	0.051138	0.03375	0.06127	0.1143	0.0685	0.752	0.0655
1134	ILMN_2243697	ZDHHC13	5.09	5.43	-0.3430	0.075405	0.05425	0.09289	0.1842	0.0499	0.752	0.0142
1135	ILMN_2389273	FXR1	7.75	6.81	0.9386	0.230800	0.10270	0.25262	0.0693	0.1146	0.751	0.0649
1136	ILMN_3228822	TMEM194A	9.89	9.41	0.4840	0.012861	0.07996	0.08099	0.1182	0.1097	0.751	0.0209
1137	ILMN_3296121	LOC728142	5.43	5.84	-0.4048	0.131335	0.05398	0.14200	0.2141	0.0211	0.751	0.0135
1138	ILMN_3235593	ZNF841	6.05	5.40	0.6513	0.010589	0.09987	0.10043	0.0816	0.1529	0.751	0.0144
1139	ILMN_1810838	MTDH	9.69	8.71	0.9750	0.219679	0.13793	0.25939	0.1295	0.0396	0.751	0.0802
1140	ILMN_1765204	ST13	1942-10-01	9.85	0.5728	0.067929	0.09107	0.11361	0.1203	0.1173	0.750	0.0123
1141	ILMN_1656200	KATNAL2	4.76	5.33	-0.5657	0.012176	0.07789	0.07884	0.0476	0.1954	0.750	0.0075
1142	ILMN_1694111	PNKP	8.91	9.28	-0.3732	0.024199	0.05587	0.06088	0.0777	0.1554	0.749	0.0176
1143	ILMN_1763436	SETX	7.18	6.28	0.8987	0.032417	0.16297	0.16616	0.1841	0.0347	0.749	0.0319
1144	ILMN_1746578	SLC23A2	5.50	5.87	-0.3648	0.088667	0.04793	0.10079	0.1149	0.0483	0.749	0.0875
1145	ILMN_1676302	FAM113A	5.92	6.26	-0.3439	0.014340	0.05452	0.05637	0.0982	0.1336	0.749	0.0191
1146	ILMN_3244096	ZFC3H1	7.28	6.42	0.8616	0.067641	0.15447	0.16864	0.1849	0.0268	0.749	0.0391
1147	ILMN_1701958	DLG1	6.69	5.92	0.7698	0.121469	0.11393	0.16654	0.1042	0.1070	0.749	0.0400
1148	ILMN_1666453	STK3	8.61	8.20	0.4069	0.020127	0.07531	0.07796	0.2045	0.0221	0.748	0.0250
1149	ILMN_1680770	UBQLN2	9.69	9.91	-0.2230	0.006808	0.03354	0.03423	0.0748	0.1626	0.748	0.0143
1150	ILMN_1803348	EHBP1	8.65	8.03	0.6157	0.163589	0.06123	0.17467	0.0659	0.1074	0.748	0.0788
1151	ILMN_1653429	SLC35A3	7.63	6.54	10806	0.197629	0.15009	0.24816	0.0929	0.1150	0.748	0.0443
1152	ILMN_1757439	RBM4	6.28	6.61	-0.3289	0.050875	0.05494	0.07488	0.1686	0.0273	0.748	0.0563
1153	ILMN_1808860	STX5	6.72	7.28	-0.5609	0.137742	0.07486	0.15677	0.1224	0.0365	0.748	0.0933
1154	ILMN_2093027	MYO1B	1984-10-01	2017-10-01	0.6673	0.030335	0.08530	0.09053	0.0338	0.2139	0.748	0.0049
1155	ILMN_3248352	CCDC88C	7.14	7.80	-0.6620	0.206829	0.05494	0.21400	0.0779	0.0111	0.747	0.1638
1156	ILMN_1669275	ZNF16	5.03	5.50	-0.4711	0.042625	0.06280	0.07590	0.0481	0.1990	0.747	0.0057
1157	ILMN_1712560	SF1	5.48	5.82	-0.3464	0.103812	0.03454	0.10941	0.0931	0.0113	0.747	0.1488
1158	ILMN_1781536	FAH	7.60	7.99	-0.3939	0.044550	0.06978	0.08279	0.1885	0.0176	0.746	0.0477
1159	ILMN_1813491	SPTLC1	1971-10-01	2029-10-01	0.4224	0.016087	0.06455	0.06652	0.0814	0.1570	0.746	0.0159
1160	ILMN_1773228	DLST	8.01	8.42	-0.4063	0.041032	0.06969	0.08087	0.1585	0.0579	0.745	0.0388
1161	ILMN_1685260	DNM1L	8.04	7.21	0.8393	0.028679	0.15134	0.15404	0.1780	0.0540	0.745	0.0233
1162	ILMN_1654497	ATAD1	7.71	7.02	0.6833	0.087631	0.10209	0.13454	0.0943	0.1312	0.744	0.0301
1163	ILMN_1784292	ANKMY2	6.85	6.62	0.2251	0.054892	0.03561	0.06543	0.2068	0.0340	0.744	0.0151
1164	ILMN_1772946	STRN3	9.11	8.11	0.9912	0.170794	0.15304	0.22933	0.1317	0.0715	0.744	0.0528
1165	ILMN_3201221	LOC341315	9.41	9.72	-0.3086	0.014601	0.04132	0.04382	0.0427	0.2074	0.744	0.0060
1166	ILMN_1703720	SF3B14	2029-11-01	1991-10-01	0.3795	0.008848	0.06690	0.06748	0.1589	0.0754	0.744	0.0219
1167	ILMN_2410742	JMJD1C	8.56	7.41	11513	0.195608	0.18666	0.27038	0.1579	0.0393	0.744	0.0593
1168	ILMN_2312709	LCMT1	9.30	9.65	-0.3493	0.044939	0.05290	0.06941	0.1001	0.1247	0.744	0.0317
1169	ILMN_2403906	ARFIP1	8.62	8.02	0.6039	0.014868	0.10687	0.10790	0.1614	0.0694	0.742	0.0271
1170	ILMN_1793888	SERPINB5	1931-11-01	2019-05-11	0.2623	0.050922	0.03143	0.05984	0.0579	0.1658	0.742	0.0340
1171	ILMN_1733666	PLDN	8.01	7.05	0.9614	0.106755	0.17070	0.20134	0.1885	0.0224	0.742	0.0471
1172	ILMN_1684964	ZNF212	7.25	7.55	-0.3051	0.093745	0.02787	0.09780	0.0851	0.0153	0.742	0.1577
1173	ILMN_1783337	DECR2	5.79	6.49	-0.7050	0.001811	0.12497	0.12499	0.1615	0.0719	0.742	0.0247
1174	ILMN_2200880	ZNF367	6.00	5.75	0.2485	0.074149	0.02747	0.07908	0.1132	0.1374	0.742	0.0076
1175	ILMN_1901934		5.19	5.54	-0.3460	0.046318	0.04826	0.06689	0.0714	0.1797	0.742	0.0072
1176	ILMN_2346997	RAB23	9.51	8.95	0.5531	0.117861	0.08112	0.14308	0.1344	0.0504	0.742	0.0736
1177	ILMN_1793732	FARS2	7.99	8.30	-0.3031	0.074903	0.03884	0.08438	0.1086	0.0622	0.742	0.0877
1178	ILMN_1798108	C6orf211	6.28	5.78	0.4942	0.025370	0.08664	0.09028	0.1584	0.0703	0.741	0.0301
1179	ILMN_3292163	LOC391532	9.97	1930-10-01	-0.3354	0.064949	0.05555	0.08546	0.1895	0.0538	0.741	0.0154
1180	ILMN_1777564	MAD2L1	2019-03-10	9.25	0.7792	0.180044	0.11029	0.21114	0.1327	0.0416	0.740	0.0854
1181	ILMN_1682449	ZNF518B	8.26	7.22	10369	0.074657	0.18587	0.20030	0.1805	0.0422	0.740	0.0370
1182	ILMN_1691980	FAM126A	5.62	5.20	0.4104	0.029216	0.06827	0.07426	0.1281	0.1040	0.740	0.0278
1183	ILMN_1793894	ANAPC13	2019-05-11	1959-10-01	0.4595	0.025149	0.07793	0.08188	0.1362	0.0972	0.740	0.0269
1184	ILMN_2364131	TTPAL	7.67	7.53	0.1403	0.038324	0.01748	0.04212	0.1218	0.0149	0.740	0.1235
1185	ILMN_1856861		5.84	5.14	0.7057	0.084123	0.12491	0.15060	0.1893	0.0217	0.740	0.0494
1186	ILMN_1673543	PGM2	7.82	6.93	0.8808	0.126442	0.14695	0.19386	0.1591	0.0512	0.740	0.0501
1187	ILMN_1738272	DHX36	8.04	7.12	0.9160	0.173452	0.14178	0.22402	0.1435	0.0535	0.739	0.0637
1188	ILMN_1707350	TUSC1	7.11	7.65	-0.5485	0.145867	0.06614	0.16016	0.1056	0.0501	0.739	0.1050
1189	ILMN_1662413	HGSNAT	5.22	4.99	0.2258	0.028774	0.03894	0.04842	0.1733	0.0707	0.739	0.0168
1190	ILMN_1768020	HAUS8	6.69	7.04	-0.3491	0.060842	0.05288	0.08061	0.1225	0.0877	0.739	0.0508
1191	ILMN_1685567	TGDS	6.86	6.30	0.5609	0.162780	0.06307	0.17457	0.1090	0.0100	0.739	0.1420
1192	ILMN_3201365	LOC442232	7.76	7.53	0.2319	0.067375	0.02579	0.07214	0.1065	0.0138	0.739	0.1408
1193	ILMN_1749641	FBXO3	7.10	6.52	0.5796	0.082629	0.10409	0.13290	0.2147	0.0274	0.738	0.0197
1194	ILMN_1740587	RPS11	13.72	13.87	-0.1544	0.036820	0.01956	0.04169	0.0979	0.0890	0.738	0.0751
1195	ILMN_1711919	SCYL2	9.15	8.06	10892	0.083539	0.19817	0.21506	0.1938	0.0282	0.738	0.0402
1196	ILMN_2398847	ARHGAP17	5.82	6.03	-0.2088	0.040482	0.03379	0.05273	0.1732	0.0141	0.738	0.0751
1197	ILMN_3242288	LOC641768	1950-11-01	1957-11-01	-0.0723	0.000449	0.01366	0.01366	0.2149	0.0157	0.738	0.0320
1198	ILMN_1793118	TAX1BP1	2024-10-01	9.65	0.5854	0.031627	0.10740	0.11196	0.1944	0.0451	0.737	0.0235
1199	ILMN_1815723	NUP35	7.63	6.59	10330	0.187188	0.14101	0.23436	0.0848	0.1378	0.737	0.0406
1200	ILMN_2279961	LAMP2	1960-10-01	2013-10-01	0.4725	0.028069	0.08565	0.09013	0.1853	0.0425	0.737	0.0356
1201	ILMN_1757827	ECOP	6.79	7.01	-0.2195	0.001644	0.03309	0.03313	0.0734	0.1784	0.737	0.0117
1202	ILMN_2167617	NACA	13.49	13.14	0.3522	0.045370	0.06024	0.07542	0.1675	0.0485	0.737	0.0475
1203	ILMN_2324574	RALGAPA1	7.16	6.36	0.7925	0.017519	0.14711	0.14815	0.1994	0.0372	0.737	0.0269
1204	ILMN_1714352	DMWD	7.18	7.54	-0.3640	0.036589	0.06791	0.07714	0.2261	0.0143	0.736	0.0232
1205	ILMN_2356574	GTF3C2	8.74	9.07	-0.3270	0.070921	0.04429	0.08361	0.1037	0.0964	0.736	0.0636
1206	ILMN_1651433	DCK	8.46	8.03	0.4296	0.123918	0.04930	0.13336	0.1120	0.0112	0.736	0.1408
1207	ILMN_3297898	LOC729769	2023-11-01	1946-11-01	-0.2335	0.015348	0.04102	0.04379	0.1619	0.0696	0.736	0.0328
1208	ILMN_1666713	LYPLA1	8.30	7.76	0.5362	0.000317	0.09756	0.09756	0.1808	0.0564	0.736	0.0269
1209	ILMN_1703132	LYRM2	7.91	7.47	0.4387	0.087013	0.06489	0.10855	0.1265	0.0755	0.736	0.0624
1210	ILMN_1693471	KLHL35	4.76	5.14	-0.3847	0.091743	0.06212	0.11079	0.2127	0.0365	0.735	0.0156
1211	ILMN_1655694	LOC642031	8.41	8.69	-0.2736	0.001844	0.05181	0.05184	0.2169	0.0160	0.735	0.0323
1212	ILMN_1787324	C16orf48	7.57	7.90	-0.3305	0.005561	0.06221	0.06245	0.2116	0.0209	0.735	0.0329
1213	ILMN_1691736	ST6GALNAC6	7.14	7.71	-0.5670	0.083804	0.07851	0.11484	0.0737	0.1638	0.734	0.0282
1214	ILMN_2375599	RNH1	8.08	8.31	-0.2389	0.044569	0.02989	0.05366	0.0631	0.1691	0.734	0.0339
1215	ILMN_1701434	RAP1B	7.12	6.55	0.5747	0.025475	0.08582	0.08952	0.0722	0.1796	0.734	0.0148
1216	ILMN_1716616	MARVELD3	6.77	7.05	-0.2870	0.041288	0.04336	0.05987	0.1040	0.1281	0.732	0.0360
1217	ILMN_1706441	UPK3B	4.96	5.86	-0.9009	0.169980	0.14418	0.22290	0.1608	0.0940	0.732	0.0134
1218	ILMN_1674560	GBA2	6.23	6.52	-0.2836	0.069631	0.04663	0.08380	0.2330	0.0184	0.732	0.0168
1219	ILMN_2176955	CUL5	7.96	6.94	10277	0.148112	0.17914	0.23244	0.1891	0.0223	0.732	0.0570
1220	ILMN_2389114	FIGNL1	8.07	7.28	0.7897	0.085060	0.13908	0.16303	0.1778	0.0468	0.731	0.0440
1221	ILMN_1716816	TMEM87A	1933-10-01	9.93	0.3993	0.131855	0.01850	0.13315	0.0549	0.0272	0.731	0.1865
1222	ILMN_1679640	FXR1	9.52	8.59	0.9329	0.201240	0.13033	0.23976	0.1137	0.0885	0.731	0.0669
1223	ILMN_1746618	PAQR7	7.23	7.81	-0.5802	0.147877	0.07448	0.16558	0.1140	0.0578	0.731	0.0972
1224	ILMN_1671693	C18orf10	9.67	2017-10-01	-0.4991	0.111601	0.07317	0.13345	0.1406	0.0463	0.731	0.0826
1225	ILMN_1716279	CENPE	7.84	6.65	11953	0.085210	0.22034	0.23624	0.2017	0.0275	0.731	0.0403
1226	ILMN_1783695	EPRS	2027-10-01	9.31	0.9551	0.033980	0.14556	0.14947	0.0784	0.1804	0.730	0.0111
1227	ILMN_1766798	CENTB2	6.24	5.55	0.6892	0.029052	0.12888	0.13211	0.2073	0.0268	0.730	0.0360
1228	ILMN_1696675	CES2	9.60	9.98	-0.3843	0.061586	0.06208	0.08745	0.1467	0.0711	0.730	0.0524
1229	ILMN_3181215	AGFG1	6.04	5.14	0.8978	0.124386	0.15862	0.20158	0.1960	0.0178	0.730	0.0566
1230	ILMN_1732426	CRHR1	5.18	4.91	0.2713	0.035656	0.04598	0.05819	0.1609	0.0629	0.730	0.0467
1231	ILMN_1760890	SEPN1	7.57	8.29	-0.7233	0.153668	0.09018	0.17818	0.0753	0.1468	0.729	0.0486
1232	ILMN_1734231	DDOST	1967-10-01	2019-03-11	-0.3540	0.066268	0.05342	0.08512	0.1272	0.0864	0.729	0.0572
1233	ILMN_2100000	DHX36	8.29	7.07	12142	0.174585	0.19162	0.25923	0.1243	0.1057	0.729	0.0413
1234	ILMN_3234967	LOC646301	5.19	5.60	-0.4121	0.092237	0.06769	0.11441	0.2078	0.0480	0.728	0.0157
1235	ILMN_2392818	RTKN	5.31	5.61	-0.3044	0.038605	0.05167	0.06450	0.1593	0.0673	0.728	0.0450
1236	ILMN_1764207	RPRD1A	7.28	6.73	0.5489	0.145810	0.06909	0.16135	0.1166	0.0448	0.728	0.1103
1237	ILMN_1741976	SMARCAD1	6.82	5.85	0.9703	0.023162	0.18179	0.18326	0.2059	0.0331	0.728	0.0331
1238	ILMN_2048700	ATAD2	2019-10-10	9.21	0.8867	0.031560	0.16418	0.16719	0.1966	0.0422	0.728	0.0335
1239	ILMN_1754489	FBXL20	8.09	8.52	-0.4271	0.032053	0.07872	0.08499	0.2019	0.0295	0.728	0.0411
1240	ILMN_2041788	PLS3	1992-11-01	1952-11-01	0.3985	0.094167	0.06626	0.11514	0.2298	0.0259	0.727	0.0169
1241	ILMN_1659895	MSN	9.90	2019-10-10	-0.2020	0.024426	0.03398	0.04185	0.1502	0.0810	0.727	0.0415
1242	ILMN_1710544	PCDH7	2019-01-10	2018-10-01	-0.1691	0.023970	0.02992	0.03834	0.1984	0.0561	0.727	0.0183
1243	ILMN_1769883	IDE	7.58	6.94	0.6387	0.172561	0.06574	0.18466	0.0725	0.1133	0.727	0.0874
1244	ILMN_1775566	ATP1A1	9.57	2015-10-01	-0.5791	0.127278	0.07625	0.14837	0.0950	0.1171	0.727	0.0612
1245	ILMN_1773018	CUEDC2	8.58	9.26	-0.6800	0.085751	0.10303	0.13405	0.0970	0.1460	0.727	0.0303
1246	ILMN_1807074	MIF	1978-12-01	1992-12-01	-0.1475	0.004646	0.02793	0.02831	0.2162	0.0218	0.726	0.0356
1247	ILMN_1743910	PANK4	5.80	6.28	-0.4727	0.086427	0.06335	0.10716	0.0787	0.1562	0.726	0.0388
1248	ILMN_1760201	DNMT1	2019-02-12	2018-12-01	-0.1616	0.006015	0.03042	0.03101	0.2120	0.0260	0.726	0.0359
1249	ILMN_1672755	LOC649548	13.66	13.47	0.1978	0.056731	0.02340	0.06137	0.1172	0.0162	0.726	0.1405
1250	ILMN_1692072	LOC728006	7.75	8.15	-0.4027	0.031883	0.07157	0.07835	0.1725	0.0645	0.726	0.0369
1251	ILMN_1682336	MASTL	7.56	6.93	0.6346	0.028208	0.08294	0.08761	0.0366	0.2295	0.726	0.0081
1252	ILMN_1687275	JUB	9.01	9.33	-0.3193	0.064632	0.03724	0.07459	0.0552	0.1840	0.726	0.0352
1253	ILMN_1732074	LOC648210	2014-12-01	1978-11-01	0.3590	0.092643	0.05829	0.10946	0.2362	0.0219	0.725	0.0166
1254	ILMN_1673305	RHOC	2028-10-01	1962-10-01	-0.3398	0.015512	0.05711	0.05918	0.1263	0.1248	0.725	0.0241
1255	ILMN_2389810	ATP11C	7.28	6.19	10890	0.063864	0.19643	0.20655	0.1781	0.0628	0.725	0.0342
1256	ILMN_3225300	LOC728532	9.06	8.74	0.3191	0.092406	0.04716	0.10374	0.2132	0.0482	0.724	0.0142
1257	ILMN_1901399		4.96	5.85	-0.8849	0.053448	0.14058	0.15040	0.0988	0.1562	0.724	0.0210
1258	ILMN_1718297	EML4	2027-10-01	9.43	0.8387	0.054062	0.13595	0.14631	0.1095	0.1531	0.724	0.0135
1259	ILMN_1716445	LOC727761	8.66	9.12	-0.4551	0.180128	0.04059	0.18464	0.1899	0.0753	0.724	0.0109
1260	ILMN_2259818	MFI2	5.52	5.91	-0.3904	0.022282	0.07371	0.07700	0.2181	0.0179	0.724	0.0401
1261	ILMN_1710885	LOC387867	2027-12-01	1957-12-01	-0.3062	0.068018	0.04716	0.08277	0.1636	0.0230	0.724	0.0897
1262	ILMN_1769566	ATG3	1951-10-01	2027-10-01	0.2395	0.051897	0.03411	0.06210	0.1209	0.0859	0.723	0.0701
1263	ILMN_1705570	H2AFY2	1941-11-01	1975-11-01	-0.3317	0.104060	0.02673	0.10744	0.0733	0.0444	0.723	0.1596
1264	ILMN_2168314	PGM3	7.16	6.35	0.8157	0.146137	0.12138	0.18997	0.1145	0.1133	0.722	0.0498
1265	ILMN_1689786	ASMTL	7.17	7.50	-0.3283	0.069388	0.05254	0.08703	0.1767	0.0147	0.722	0.0864
1266	ILMN_3194508	ASAP2	9.07	8.78	0.2887	0.096957	0.01320	0.09785	0.0581	0.0094	0.722	0.2105
1267	ILMN_2307883	ATP5J2	1981-11-01	1992-11-01	-0.1068	0.033413	0.01570	0.03692	0.2417	0.0207	0.722	0.0155
1268	ILMN_1782897	CAPRIN1	9.63	9.31	0.3153	0.110830	0.03824	0.11724	0.2055	0.0607	0.721	0.0125
1269	ILMN_1779677	ZCCHC6	6.87	5.99	0.8821	0.116290	0.15485	0.19365	0.1848	0.0421	0.721	0.0519
1270	ILMN_1653711	FZD2	6.76	7.32	-0.5656	0.117564	0.08466	0.14487	0.1364	0.0720	0.721	0.0706
1271	ILMN_3306440	TMEM194A	9.01	8.74	0.2726	0.007152	0.04809	0.04862	0.1549	0.1029	0.721	0.0211
1272	ILMN_1689747	NOL8	9.46	8.22	12335	0.093852	0.21660	0.23606	0.1612	0.0839	0.721	0.0343
1273	ILMN_1805750	IFITM3	2019-10-11	1960-11-01	-0.4960	0.162599	0.03162	0.16564	0.0658	0.0229	0.720	0.1912
1274	ILMN_2072973	TOP3A	8.96	9.20	-0.2374	0.055247	0.03570	0.06578	0.1591	0.0247	0.720	0.0962
1275	ILMN_1768117	RBM25	2019-10-10	9.33	0.7634	0.099013	0.12697	0.16101	0.1457	0.0920	0.720	0.0426
1276	ILMN_1778236	PTPN11	9.50	8.49	10092	0.179983	0.14735	0.23260	0.1055	0.1287	0.719	0.0465
1277	ILMN_1700232	FBXO30	6.71	5.99	0.7153	0.225688	0.05843	0.23313	0.0758	0.0387	0.719	0.1663
1278	ILMN_1664267	WBSCR28	4.74	5.39	-0.6514	0.048956	0.11511	0.12509	0.1652	0.0968	0.719	0.0188
1279	ILMN_1723212	SFRS3	9.13	8.46	0.6707	0.083941	0.10997	0.13834	0.1348	0.1074	0.719	0.0390
1280	ILMN_1706990	ZNF271	6.88	6.08	0.7955	0.096907	0.14071	0.17085	0.1847	0.0480	0.719	0.0489
1281	ILMN_1673352	IFITM2	1978-10-01	2014-11-01	-0.3637	0.045558	0.06346	0.07812	0.1757	0.0585	0.718	0.0480
1282	ILMN_1668351	TAF6	5.50	5.88	-0.3883	0.123105	0.02948	0.12659	0.0697	0.0491	0.718	0.1635
1283	ILMN_1653514	RBBP4	5.52	5.86	-0.3398	0.138464	0.03474	0.14276	0.2430	0.0258	0.718	0.0137
1284	ILMN_1726990	DOM3Z	6.44	6.85	-0.4096	0.054316	0.07172	0.08997	0.1822	0.0490	0.717	0.0515
1285	ILMN_1701403	HIP1	5.36	5.75	-0.3889	0.108070	0.04797	0.11824	0.1197	0.0357	0.717	0.1273
1286	ILMN_3216365	LOC100131096	7.35	7.14	0.2158	0.039337	0.03282	0.05123	0.1257	0.1027	0.717	0.0545
1287	ILMN_1767337	SFXN5	6.81	7.49	-0.6823	0.182630	0.08569	0.20173	0.1158	0.0560	0.717	0.1115
1288	ILMN_3248379	LOC727758	6.20	5.46	0.7373	0.035942	0.13871	0.14329	0.2105	0.0354	0.717	0.0375
1289	ILMN_1787256	HCN3	5.64	6.10	-0.4548	0.133982	0.04832	0.14243	0.0969	0.0478	0.716	0.1391
1290	ILMN_2148913	TMEM45A	5.89	6.59	-0.6970	0.053834	0.11041	0.12283	0.1000	0.1610	0.716	0.0232
1291	ILMN_3260070	LOC100128266	1971-11-01	2028-11-01	0.4244	0.041786	0.05243	0.06705	0.0333	0.2409	0.716	0.0103
1292	ILMN_1664466	KLHL9	8.93	8.38	0.5493	0.049144	0.09694	0.10868	0.1680	0.0794	0.715	0.0379
1293	ILMN_2054725	SUGT1	7.05	6.38	0.6698	0.073060	0.10161	0.12515	0.0898	0.1706	0.714	0.0255
1294	ILMN_1689817	LCOR	7.73	6.45	12775	0.201253	0.21671	0.29575	0.1730	0.0552	0.714	0.0578
1295	ILMN_1680037	FAM65A	8.44	8.73	-0.2955	0.059895	0.04611	0.07559	0.1527	0.1212	0.714	0.0123
1296	ILMN_1690523	LRRC20	9.70	9.97	-0.2746	0.050220	0.04686	0.06869	0.1953	0.0164	0.714	0.0746
1297	ILMN_1739751	SLC26A11	6.43	6.95	-0.5173	0.067876	0.07527	0.10135	0.0815	0.1779	0.714	0.0271
1298	ILMN_2156786	PGGT1B	5.76	5.18	0.5802	0.121067	0.09954	0.15674	0.2217	0.0476	0.713	0.0173
1299	ILMN_2389151	UGP2	1977-10-01	2019-06-10	0.7084	0.085911	0.13083	0.15651	0.2199	0.0455	0.713	0.0213
1300	ILMN_1728048	LOC158160	7.50	7.86	-0.3573	0.027761	0.06752	0.07300	0.2220	0.0201	0.713	0.0447
1301	ILMN_1815924	NUP107	9.52	8.49	10270	0.211513	0.14510	0.25650	0.1085	0.1194	0.713	0.0591
1302	ILMN_2179778	PHLDB2	2028-10-01	9.33	0.9457	0.029001	0.16255	0.16512	0.1359	0.1272	0.713	0.0238
1303	ILMN_1759023	WFS1	7.13	7.73	-0.6053	0.098055	0.10159	0.14119	0.1681	0.0617	0.712	0.0582
1304	ILMN_1668312	SLC2A9	7.30	7.69	-0.3909	0.048611	0.07090	0.08596	0.2049	0.0297	0.712	0.0536
1305	ILMN_1699598	AP2M1	9.95	1936-10-01	-0.4078	0.013756	0.07771	0.07892	0.2183	0.0430	0.711	0.0278
1306	ILMN_1663646	DMXL1	5.82	5.05	0.7755	0.070040	0.14852	0.16420	0.2396	0.0244	0.711	0.0251
1307	ILMN_1737394	LMNA	9.12	9.54	-0.4246	0.029880	0.07939	0.08483	0.2088	0.0391	0.711	0.0411
1308	ILMN_1657199	NFASC	6.32	6.63	-0.3063	0.001171	0.04849	0.04850	0.0899	0.1853	0.711	0.0142
1309	ILMN_3249807	SKA2	1950-10-01	9.83	0.6633	0.170400	0.09247	0.19387	0.1435	0.0335	0.710	0.1126
1310	ILMN_1779517	RASEF	7.10	6.60	0.5038	0.093557	0.08364	0.12550	0.1770	0.0419	0.710	0.0710
1311	ILMN_1700834	SLK	8.61	7.22	13924	0.089561	0.26102	0.27595	0.2091	0.0410	0.710	0.0399
1312	ILMN_2344971	FOXM1	9.37	9.57	-0.1970	0.003861	0.03763	0.03782	0.2187	0.0377	0.710	0.0341
1313	ILMN_1776487	TADA1L	7.81	7.54	0.2681	0.046515	0.04671	0.06592	0.2029	0.0159	0.709	0.0718
1314	ILMN_1782618	C9orf16	6.95	7.46	-0.5081	0.072396	0.08430	0.11112	0.1484	0.0962	0.709	0.0467
1315	ILMN_1670901	COX10	9.42	9.68	-0.2604	0.037031	0.03291	0.04954	0.0469	0.2258	0.709	0.0186
1316	ILMN_1748923	SMC2	8.76	7.75	10138	0.058161	0.19180	0.20042	0.2154	0.0365	0.709	0.0396
1317	ILMN_1798163	UPF3B	8.93	7.96	0.9693	0.021131	0.18192	0.18314	0.2016	0.0631	0.708	0.0270
1318	ILMN_1770548	CLASP2	6.80	6.05	0.7483	0.110734	0.12370	0.16602	0.1488	0.0958	0.707	0.0484
1319	ILMN_1792072	FUT4	6.21	5.55	0.6606	0.223374	0.03241	0.22571	0.0609	0.0111	0.707	0.2213
1320	ILMN_1799128	SLC30A9	9.20	8.50	0.6924	0.026180	0.13221	0.13477	0.2195	0.0464	0.707	0.0275
1321	ILMN_1778152	FIGNL1	8.24	7.48	0.7559	0.070998	0.14123	0.15807	0.2153	0.0311	0.706	0.0472
1322	ILMN_1851060		5.16	4.95	0.2122	0.049902	0.02862	0.05753	0.1112	0.1047	0.706	0.0778
1323	ILMN_1705468	PIK3CA	7.11	6.14	0.9686	0.157532	0.16754	0.22997	0.1885	0.0419	0.706	0.0634
1324	ILMN_1801605	BIRC6	7.64	6.76	0.8829	0.081004	0.15504	0.17493	0.1632	0.0933	0.706	0.0374
1325	ILMN_2347807	EXOC1	8.08	7.45	0.6301	0.043117	0.11913	0.12669	0.2171	0.0348	0.706	0.0420
1326	ILMN_1783023	C5orf51	9.56	8.84	0.7212	0.002258	0.13770	0.13771	0.2161	0.0471	0.706	0.0308
1327	ILMN_1656422	GPR87	9.08	8.52	0.5617	0.101266	0.08635	0.13308	0.1277	0.1123	0.706	0.0540
1328	ILMN_1803611	SNAPC3	7.32	6.70	0.6217	0.189810	0.05727	0.19826	0.0805	0.0679	0.706	0.1455
1329	ILMN_1672128	ATF4	1981-12-01	1949-12-01	0.3185	0.049695	0.04514	0.06714	0.0816	0.1804	0.706	0.0322
1330	ILMN_1669832	TCF12	7.73	7.03	0.7031	0.175565	0.10391	0.20401	0.1630	0.0184	0.706	0.1129
1331	ILMN_1721669	IDH3B	1999-10-01	2027-11-01	-0.2777	0.082105	0.02934	0.08719	0.0954	0.0601	0.706	0.1390
1332	ILMN_1769911	SLC38A1	1944-10-01	9.74	0.6931	0.184522	0.09181	0.20610	0.1307	0.0472	0.705	0.1169
1333	ILMN_1743097	XRCC6	2019-08-11	2026-11-01	-0.1825	0.053471	0.02136	0.05758	0.1169	0.0288	0.705	0.1491
1334	ILMN_1663489	UBR2	7.43	6.81	0.6213	0.057658	0.10625	0.12089	0.1451	0.1156	0.705	0.0342
1335	ILMN_2051381	ALDH16A1	6.77	7.38	-0.6135	0.136944	0.09558	0.16700	0.1668	0.0375	0.705	0.0908
1336	ILMN_1805826	BIVM	7.56	7.11	0.4566	0.027296	0.08525	0.08951	0.2027	0.0543	0.705	0.0381
1337	ILMN_2396546	IGSF3	6.09	6.91	-0.8142	0.191888	0.10670	0.21956	0.1016	0.1198	0.705	0.0737
1338	ILMN_1740213	ELOVL7	6.30	5.88	0.4169	0.025476	0.06596	0.07071	0.0944	0.1808	0.705	0.0202
1339	ILMN_3251440	PIK3C2A	7.58	6.37	12101	0.053606	0.23029	0.23645	0.2168	0.0415	0.704	0.0375
1340	ILMN_2363591	SDCBP	9.80	9.37	0.4339	0.118815	0.06864	0.13722	0.2301	0.0501	0.704	0.0157
1341	ILMN_1811636	IFT57	5.77	5.49	0.2842	0.014955	0.05508	0.05707	0.2370	0.0310	0.704	0.0280
1342	ILMN_1728710	ZNF816A	6.29	5.67	0.6146	0.005412	0.12000	0.12012	0.2385	0.0224	0.704	0.0351
1343	ILMN_1800951	ATXN1	7.20	6.76	0.4422	0.140937	0.06607	0.15566	0.2545	0.0255	0.704	0.0161
1344	ILMN_1724062	LIN54	6.87	6.32	0.5489	0.059909	0.09804	0.11489	0.1825	0.0687	0.704	0.0449
1345	ILMN_3282292	LOC646316	7.01	6.54	0.4777	0.107936	0.06685	0.12696	0.1174	0.1054	0.703	0.0739
1346	ILMN_1791826	RAB25	1941-10-01	1979-10-01	-0.3864	0.078521	0.05719	0.09714	0.1244	0.1093	0.703	0.0633
1347	ILMN_1689725	RPLP1	1991-10-01	2026-11-01	-0.3516	0.010542	0.05231	0.05336	0.0666	0.2178	0.703	0.0127
1348	ILMN_1773407	C16orf72	7.64	6.87	0.7725	0.068709	0.11227	0.13162	0.0677	0.2118	0.703	0.0178
1349	ILMN_1668484	LRRC47	8.60	8.93	-0.3252	0.043240	0.06191	0.07551	0.2530	0.0209	0.703	0.0234
1350	ILMN_1707783	CCDC72	1983-11-01	1970-11-01	0.1351	0.026754	0.02173	0.03446	0.1642	0.0597	0.703	0.0736
1351	ILMN_1679280	LOC643997	9.60	9.98	-0.3750	0.052197	0.06856	0.08617	0.2177	0.0195	0.702	0.0608
1352	ILMN_1783798	GAS8	7.95	8.22	-0.2702	0.081302	0.03116	0.08707	0.1201	0.0117	0.702	0.1663
1353	ILMN_1749327	MAPK13	9.34	9.43	-0.0940	0.015098	0.01757	0.02317	0.2531	0.0232	0.702	0.0218
1354	ILMN_1781097	UBXN4	9.59	8.81	0.7868	0.073713	0.14939	0.16659	0.2290	0.0208	0.701	0.0494
1355	ILMN_1815951	PCYOX1L	7.06	7.61	-0.5496	0.160699	0.06747	0.17429	0.1295	0.0145	0.701	0.1552
1356	ILMN_2393341	LIAS	5.69	5.99	-0.3021	0.124167	0.02796	0.12728	0.2182	0.0689	0.701	0.0123
1357	ILMN_1725528	LOC400657	5.43	5.22	0.2041	0.017041	0.03599	0.03982	0.1621	0.1193	0.701	0.0180
1358	ILMN_1715698	MGC71993	9.32	9.67	-0.3511	0.083971	0.05123	0.09836	0.1457	0.0582	0.701	0.0955
1359	ILMN_1664030	RAB1B	5.96	6.49	-0.5303	0.030817	0.09130	0.09636	0.1389	0.1436	0.701	0.0170
1360	ILMN_1731783	ATP1A1	9.84	1933-10-01	-0.4982	0.166196	0.03032	0.16894	0.0661	0.0249	0.700	0.2087
1361	ILMN_3238012	LOC100133033	5.36	5.63	-0.2663	0.002349	0.05100	0.05105	0.2175	0.0499	0.700	0.0324
1362	ILMN_1809139	AHCTF1	7.72	6.36	13568	0.199376	0.24146	0.31313	0.1989	0.0414	0.700	0.0596
1363	ILMN_3246424	LOC100133600	5.56	5.82	-0.2614	0.054704	0.04046	0.06804	0.1504	0.0741	0.700	0.0755
1364	ILMN_1786396	ZZEF1	8.06	8.48	-0.4202	0.139706	0.02844	0.14257	0.0717	0.0178	0.699	0.2111
1365	ILMN_1709611	PSMA1	2014-11-01	1982-10-01	0.3163	0.060695	0.03797	0.07159	0.0540	0.2156	0.699	0.0312
1366	ILMN_1680104	SLC35C1	7.62	7.92	-0.2999	0.012779	0.05873	0.06010	0.2441	0.0272	0.699	0.0297
1367	ILMN_2075436	PDIA3P	8.26	8.68	-0.4227	0.097491	0.05862	0.11376	0.1167	0.1755	0.699	0.0089
1368	ILMN_1769926	DBN1	9.38	9.65	-0.2645	0.052038	0.04206	0.06691	0.1556	0.0758	0.699	0.0701
1369	ILMN_3310113	MIR586	5.47	5.96	-0.4892	0.073937	0.09255	0.11846	0.2572	0.0220	0.698	0.0227
1370	ILMN_1771139	FBXO31	7.89	8.18	-0.2899	0.054242	0.04942	0.07338	0.1934	0.0328	0.698	0.0758
1371	ILMN_2378048	HNRPK	1972-11-01	1934-11-01	0.3835	0.074836	0.05423	0.09242	0.0997	0.1519	0.698	0.0506
1372	ILMN_1716056	LMF2	8.32	8.83	-0.5127	0.150242	0.05605	0.16036	0.0990	0.0669	0.698	0.1362
1373	ILMN_1666552	ZNF75A	5.92	5.42	0.4996	0.125212	0.07020	0.14355	0.1385	0.0607	0.698	0.1029
1374	ILMN_1725079	TSPAN31	7.71	8.02	-0.3064	0.069428	0.04677	0.08371	0.1568	0.0560	0.698	0.0894
1375	ILMN_1686194	SDCCAG10	9.00	8.37	0.6356	0.096359	0.11100	0.14699	0.1863	0.0578	0.698	0.0584
1376	ILMN_1700549	ERLIN2	7.38	7.19	0.1895	0.020153	0.02872	0.03509	0.0866	0.2067	0.697	0.0094
1377	ILMN_2122420	HMGCL	6.58	7.49	-0.9036	0.102743	0.11302	0.15274	0.0373	0.2529	0.697	0.0125
1378	ILMN_1698191	SCML2	5.34	4.93	0.4011	0.133933	0.05910	0.14639	0.2671	0.0190	0.697	0.0165
1379	ILMN_2357730	CCRK	5.87	6.16	-0.2847	0.022621	0.05320	0.05781	0.2071	0.0535	0.697	0.0425
1380	ILMN_1674032	ABCD3	6.79	6.32	0.4641	0.063916	0.08268	0.10451	0.1934	0.0547	0.697	0.0551
1381	ILMN_2312606	IRF5	5.39	5.86	-0.4679	0.034201	0.08477	0.09141	0.1786	0.1043	0.697	0.0203
1382	ILMN_1712719	MAP7	8.25	8.35	-0.1039	0.031228	0.01168	0.03334	0.1123	0.0314	0.697	0.1595
1383	ILMN_1716838	C21orf56	4.98	5.41	-0.4351	0.105594	0.06312	0.12302	0.1455	0.0594	0.697	0.0984
1384	ILMN_1736796	RB1CC1	8.29	7.46	0.8283	0.103063	0.15389	0.18522	0.2219	0.0247	0.697	0.0567
1385	ILMN_1766024	PDCD10	1946-10-01	9.82	0.6422	0.012229	0.12339	0.12400	0.2203	0.0538	0.697	0.0294
1386	ILMN_2175265	TMEM11	6.80	7.25	-0.4546	0.061193	0.08667	0.10609	0.2532	0.0271	0.696	0.0233
1387	ILMN_1692572	KIF27	6.35	5.75	0.5960	0.073077	0.10811	0.13049	0.1997	0.0523	0.696	0.0518
1388	ILMN_1733356	PREI3	8.20	7.35	0.8510	0.139397	0.14936	0.20430	0.1979	0.0400	0.696	0.0659
1389	ILMN_1749829	DLGAP5	9.99	9.05	0.9340	0.059463	0.15755	0.16840	0.1268	0.1509	0.696	0.0262
1390	ILMN_2380938	SYT7	8.60	8.97	-0.3713	0.112667	0.03562	0.11817	0.0838	0.0765	0.696	0.1436
1391	ILMN_1782110	ZNF295	6.93	6.18	0.7537	0.013651	0.14854	0.14916	0.2464	0.0253	0.696	0.0325
1392	ILMN_1736048	ELL	7.16	7.36	-0.2006	0.049424	0.03182	0.05878	0.1978	0.0922	0.696	0.0143
1393	ILMN_2149053	RIF1	7.82	6.62	12047	0.022361	0.23188	0.23296	0.2217	0.0485	0.696	0.0342
1394	ILMN_1695509	PTPN12	7.43	7.12	0.3133	0.025270	0.05092	0.05685	0.1103	0.1686	0.696	0.0255
1395	ILMN_1860288		6.95	6.24	0.7054	0.146716	0.08901	0.17160	0.0722	0.1878	0.695	0.0447
1396	ILMN_1660810	TTC17	6.67	6.86	-0.1961	0.036646	0.03537	0.05093	0.2384	0.0470	0.695	0.0194
1397	ILMN_1673769	KCNG1	6.61	7.53	-0.9150	0.007723	0.13062	0.13085	0.0526	0.2429	0.695	0.0093
1398	ILMN_2379718	RAB24	6.10	6.76	-0.6572	0.177539	0.06997	0.19083	0.0751	0.1422	0.695	0.0877
1399	ILMN_1815102	LCAT	5.23	5.94	-0.7032	0.091235	0.12036	0.15103	0.1589	0.1011	0.695	0.0452
1400	ILMN_1704672	OBFC2B	7.97	8.21	-0.2363	0.006818	0.04691	0.04741	0.2552	0.0186	0.694	0.0323
1401	ILMN_1809437	RHBDD2	8.53	9.00	-0.4773	0.111837	0.06920	0.13151	0.1371	0.1595	0.693	0.0103
1402	ILMN_2410038	FAM111A	9.32	8.77	0.5411	0.059711	0.10452	0.12037	0.2516	0.0307	0.693	0.0247
1403	ILMN_1716730	FAM44B	9.31	9.65	-0.3406	0.031128	0.06230	0.06965	0.1915	0.0734	0.693	0.0423
1404	ILMN_3188099	LOC100130190	7.59	7.74	-0.1473	0.039827	0.02021	0.04466	0.1461	0.0325	0.693	0.1288
1405	ILMN_1791912	SIDT2	6.99	7.82	-0.8287	0.261218	0.07718	0.27238	0.0892	0.0436	0.693	0.1746
1406	ILMN_1694259	NSA2	1995-10-01	2027-10-01	0.6734	0.100091	0.10762	0.14697	0.1270	0.1377	0.692	0.0429
1407	ILMN_1749868	FAM171A1	7.80	8.47	-0.6671	0.039407	0.11173	0.11848	0.1210	0.1621	0.692	0.0246
1408	ILMN_1736256	CALR	8.42	8.70	-0.2792	0.010514	0.05328	0.05431	0.2146	0.0574	0.692	0.0360
1409	ILMN_1773395	RDH5	5.79	6.40	-0.6127	0.171575	0.07814	0.18853	0.1281	0.0470	0.692	0.1330
1410	ILMN_1737847	RMND5B	6.88	7.16	-0.2805	0.075646	0.03974	0.08545	0.1593	0.1380	0.692	0.0111
1411	ILMN_1768282	SNX21	5.20	5.51	-0.3075	0.091480	0.04145	0.10043	0.1676	0.1301	0.691	0.0111
1412	ILMN_1785795	METAP1	2019-02-11	1978-10-01	0.2324	0.037041	0.03808	0.05312	0.1467	0.1492	0.691	0.0131
1413	ILMN_1784753	PAIP2	1965-10-01	2015-10-01	0.5012	0.106330	0.08219	0.13439	0.1853	0.0358	0.691	0.0883
1414	ILMN_1652638	LRRC58	6.84	5.94	0.8935	0.147253	0.15265	0.21209	0.1770	0.0714	0.691	0.0610
1415	ILMN_1704383	TRIM37	7.61	7.26	0.3534	0.161350	0.02232	0.16289	0.2422	0.0541	0.691	0.0130
1416	ILMN_1718924	ETFA	1935-12-01	2019-11-12	0.2460	0.050521	0.04521	0.06779	0.2716	0.0175	0.690	0.0210
1417	ILMN_2409298	NUSAP1	1943-10-01	10.00	0.4240	0.021689	0.08314	0.08592	0.2441	0.0374	0.690	0.0288
1418	ILMN_1700378	ZWILCH	7.86	6.75	11147	0.182416	0.17927	0.25576	0.1381	0.1217	0.690	0.0505
1419	ILMN_2347805	EXOC1	7.57	6.99	0.5821	0.026936	0.11049	0.11373	0.2101	0.0753	0.689	0.0256
1420	ILMN_2066124	AFG3L2	2019-07-10	1931-10-01	-0.2418	0.056215	0.03601	0.06676	0.1473	0.0740	0.689	0.0900
1421	ILMN_1729645	BBC3	5.40	5.79	-0.3913	0.130329	0.04269	0.13714	0.1386	0.1641	0.689	0.0087
1422	ILMN_2374687	PTPN13	8.14	7.21	0.9278	0.130895	0.17437	0.21803	0.2402	0.0498	0.688	0.0218
1423	ILMN_1683859	SLC7A1	2019-11-01	1958-11-01	-0.3944	0.039868	0.05789	0.07029	0.0724	0.2190	0.688	0.0202
1424	ILMN_1689607	C3orf17	6.18	5.78	0.3973	0.160074	0.04597	0.16654	0.2655	0.0313	0.688	0.0151
1425	ILMN_1660624	LIMK2	6.19	6.55	-0.3631	0.138116	0.03856	0.14340	0.1971	0.1034	0.688	0.0115
1426	ILMN_2411794	PTPRA	8.28	8.76	-0.4811	0.157569	0.03507	0.16143	0.0720	0.0477	0.688	0.1925
1427	ILMN_1681456	FOXL2	6.22	6.61	-0.3893	0.117642	0.03857	0.12380	0.0869	0.0827	0.688	0.1429
1428	ILMN_1801632	KRT5	1998-11-01	1944-12-01	-0.4559	0.078080	0.08080	0.11236	0.2085	0.0866	0.687	0.0177
1429	ILMN_3182171	FGGY	7.44	8.27	-0.8308	0.075422	0.10639	0.13041	0.0366	0.2660	0.687	0.0105
1430	ILMN_1772658	KIAA0947	8.00	7.24	0.7611	0.008133	0.14307	0.14330	0.1962	0.0896	0.687	0.0274
1431	ILMN_1728074	PHAX	8.81	8.19	0.6151	0.168696	0.07159	0.18326	0.0959	0.1114	0.687	0.1058
1432	ILMN_1667257	SDHB	1973-11-01	1984-11-01	-0.1171	0.001402	0.02050	0.02055	0.1412	0.1515	0.687	0.0205
1433	ILMN_3253456	FNDC3B	9.13	8.50	0.6297	0.091920	0.10637	0.14058	0.1568	0.1423	0.686	0.0145
1434	ILMN_2399036	SEPN1	6.52	7.02	-0.5059	0.127660	0.06718	0.14426	0.1161	0.1039	0.686	0.0935
1435	ILMN_3235917	DCAF10	6.39	5.87	0.5234	0.105520	0.09614	0.14275	0.2659	0.0271	0.686	0.0208
1436	ILMN_1785926	ZNF621	7.00	6.30	0.6975	0.061255	0.09160	0.11020	0.0407	0.2617	0.686	0.0114
1437	ILMN_3268914	LOC100128410	13.19	1961-12-01	0.5817	0.117099	0.07545	0.13930	0.0748	0.1961	0.686	0.0430
1438	ILMN_1695058	SLC38A5	4.87	5.22	-0.3515	0.003569	0.06994	0.07003	0.2524	0.0258	0.685	0.0368
1439	ILMN_1673673	PBK	9.41	8.37	10356	0.145753	0.18220	0.23333	0.1819	0.0801	0.685	0.0534
1440	ILMN_1759084	INTS8	7.21	6.67	0.5413	0.118221	0.08938	0.14821	0.1937	0.0271	0.684	0.0950
1441	ILMN_1728845	SMARCD1	2020-10-01	1948-10-01	-0.2816	0.060060	0.04690	0.07620	0.1950	0.0293	0.684	0.0917
1442	ILMN_1761086	VPS54	6.51	5.41	10971	0.130101	0.20311	0.24120	0.2116	0.0519	0.684	0.0527
1443	ILMN_1731666	ZNF641	6.69	7.19	-0.4983	0.070588	0.08745	0.11238	0.1804	0.0824	0.684	0.0533
1444	ILMN_1705111	FNDC3A	6.95	6.32	0.6316	0.153963	0.09862	0.18284	0.1821	0.0216	0.683	0.1128
1445	ILMN_1781472	CDC42BPA	6.53	5.49	10413	0.177997	0.14032	0.22666	0.0702	0.2147	0.683	0.0319
1446	ILMN_1796397	CISD2	7.08	6.69	0.3901	0.131955	0.02406	0.13413	0.0690	0.0205	0.683	0.2276
1447	ILMN_1728168	C20orf45	8.16	7.33	0.8337	0.203660	0.11632	0.23454	0.1272	0.0990	0.683	0.0912
1448	ILMN_3235027	TAF1D	7.01	6.38	0.6243	0.057658	0.12295	0.13580	0.2602	0.0306	0.682	0.0268
1449	ILMN_1762436	UBB	1980-11-01	2019-02-12	-0.2167	0.024169	0.03692	0.04413	0.1450	0.1348	0.682	0.0377
1450	ILMN_1653618	ZZZ3	8.19	7.11	10781	0.093402	0.20790	0.22792	0.2354	0.0339	0.682	0.0485
1451	ILMN_1747160	SYT15	6.38	6.66	-0.2863	0.093260	0.02299	0.09605	0.0787	0.0460	0.682	0.1931
1452	ILMN_1719303	P4HB	1943-11-01	1970-11-01	-0.2705	0.058416	0.04825	0.07577	0.2513	0.0477	0.682	0.0191
1453	ILMN_1696003	GNAI3	7.55	6.61	0.9381	0.248780	0.13088	0.28110	0.1457	0.0519	0.681	0.1211
1454	ILMN_1722905	MRPS11	9.95	2019-10-01	-0.2439	0.007488	0.04373	0.04437	0.1583	0.1393	0.681	0.0211
1455	ILMN_1712556	ZW10	8.64	8.17	0.4737	0.072279	0.07772	0.10614	0.1414	0.1298	0.681	0.0476
1456	ILMN_2329679	TPST2	8.44	9.03	-0.5893	0.078470	0.10305	0.12953	0.1724	0.0976	0.681	0.0489
1457	ILMN_1763641	ZNF614	7.05	6.03	10229	0.166054	0.18587	0.24924	0.2209	0.0282	0.681	0.0701
1458	ILMN_1756701	DHRS11	8.64	8.79	-0.1546	0.018612	0.03021	0.03549	0.2652	0.0290	0.680	0.0252
1459	ILMN_1739335	LOC400948	2019-02-11	1935-11-01	-0.3354	0.005676	0.06001	0.06028	0.1552	0.1394	0.680	0.0250
1460	ILMN_2410965	MRI1	8.49	8.76	-0.2679	0.068416	0.03680	0.07769	0.1301	0.0869	0.680	0.1028
1461	ILMN_1733157	THSD1	5.17	5.57	-0.4001	0.106319	0.06718	0.12577	0.2555	0.0468	0.680	0.0176
1462	ILMN_1785095	ATP6V0E2	8.77	9.41	-0.6431	0.139303	0.08367	0.16250	0.0835	0.1836	0.680	0.0533
1463	ILMN_1703015	ZRANB2	2019-03-10	9.00	10309	0.053707	0.19938	0.20649	0.2266	0.0539	0.680	0.0400
1464	ILMN_2198893	LOC407835	7.64	7.93	-0.2959	0.054012	0.05182	0.07485	0.2050	0.0398	0.679	0.0758
1465	ILMN_1655316	PSMC6	2019-09-11	9.89	11996	0.177741	0.20216	0.26918	0.1549	0.1164	0.679	0.0495
1466	ILMN_3283470	LOC644937	8.69	9.17	-0.4853	0.032014	0.06202	0.06979	0.0325	0.2802	0.679	0.0081
1467	ILMN_1343295	GAPDH	13.00	13.26	-0.2621	0.047009	0.04450	0.06473	0.1798	0.0735	0.679	0.0677
1468	ILMN_1732006	LOC727761	6.20	6.65	-0.4464	0.123564	0.05957	0.13717	0.1386	0.0497	0.679	0.1328
1469	ILMN_2090802	TMEM79	8.35	8.96	-0.6131	0.176825	0.07185	0.19086	0.1086	0.0791	0.679	0.1333
1470	ILMN_1691444	UHRF2	8.19	7.85	0.3424	0.080037	0.06070	0.10045	0.2633	0.0385	0.679	0.0193
1471	ILMN_3243690	LGALS7B	6.24	7.09	-0.8498	0.157399	0.15292	0.21945	0.2295	0.0732	0.679	0.0187
1472	ILMN_2288928	PPP4R4	7.77	6.89	0.8789	0.003698	0.17490	0.17493	0.2501	0.0368	0.679	0.0346
1473	ILMN_1689585	C20orf194	6.15	6.71	-0.5642	0.177272	0.05728	0.18630	0.1008	0.0408	0.678	0.1798
1474	ILMN_1766851	TMEM126B	9.19	8.65	0.5408	0.058105	0.09344	0.11003	0.1515	0.1323	0.678	0.0381
1475	ILMN_1706238	CSE1L	1987-10-01	9.71	11673	0.193508	0.19983	0.27817	0.1758	0.0855	0.678	0.0608
1476	ILMN_1693490	SEC11A	1934-11-01	2024-11-01	0.0986	0.017752	0.01798	0.02527	0.2366	0.0662	0.678	0.0195
1477	ILMN_1701998	AFAP1	7.36	7.90	-0.5399	0.046381	0.10015	0.11036	0.1970	0.0836	0.677	0.0419
1478	ILMN_2382724	C17orf95	9.42	9.61	-0.1962	0.084110	0.02027	0.08652	0.2735	0.0343	0.677	0.0151
1479	ILMN_1686985	MTM1	7.62	7.10	0.5152	0.056893	0.10134	0.11622	0.2653	0.0319	0.677	0.0259
1480	ILMN_1719876	KIAA1804	5.16	4.91	0.2481	0.075139	0.02881	0.08047	0.1195	0.0369	0.677	0.1667
1481	ILMN_2344455	G3BP1	2019-07-10	9.42	0.6481	0.133760	0.11033	0.17339	0.2024	0.0319	0.677	0.0889
1482	ILMN_1864422		7.35	6.37	0.9782	0.197038	0.16285	0.25562	0.1826	0.0605	0.677	0.0801
1483	ILMN_1661484	ZBTB45	6.70	6.99	-0.2864	0.086049	0.03481	0.09282	0.1301	0.0247	0.677	0.1684
1484	ILMN_2132161	KIF18A	7.26	6.16	10989	0.031797	0.21486	0.21720	0.2325	0.0612	0.677	0.0297
1485	ILMN_1682494	RSRC1	8.02	7.17	0.8497	0.104924	0.15460	0.18684	0.1967	0.0764	0.676	0.0510
1486	ILMN_1706344	ABHD6	7.28	7.69	-0.4105	0.122925	0.06462	0.13888	0.2506	0.0578	0.675	0.0163
1487	ILMN_1674394	C20orf3	9.44	9.91	-0.4773	0.066214	0.07705	0.10159	0.1243	0.1611	0.675	0.0393
1488	ILMN_2128795	LRIG1	6.51	6.85	-0.3394	0.085059	0.06004	0.10412	0.2795	0.0259	0.675	0.0197
1489	ILMN_1677043	AKR7A2	1967-10-01	2017-11-01	-0.4970	0.110236	0.06971	0.13043	0.1106	0.1473	0.675	0.0675
1490	ILMN_2316540	MRPL11	2019-04-10	1930-10-01	-0.2662	0.064666	0.03483	0.07345	0.1019	0.1456	0.675	0.0780
1491	ILMN_1759097	MLLT11	8.93	9.23	-0.2960	0.025518	0.05437	0.06006	0.1880	0.1177	0.674	0.0203
1492	ILMN_3237549	LOC645586	6.14	6.39	-0.2439	0.100070	0.02897	0.10418	0.2847	0.0255	0.674	0.0160
1493	ILMN_1658800	BRPF3	7.95	8.61	-0.6621	0.044143	0.11846	0.12642	0.1615	0.1324	0.674	0.0324
1494	ILMN_1736112	ARHGAP10	7.06	7.49	-0.4260	0.016869	0.08008	0.08183	0.1953	0.1069	0.673	0.0245
1495	ILMN_1797030	FGF18	5.08	5.28	-0.1918	0.079980	0.01890	0.08218	0.2357	0.0781	0.673	0.0132
1496	ILMN_3246801	DNAJC30	6.10	6.46	-0.3675	0.089679	0.04825	0.10183	0.1036	0.1440	0.673	0.0796
1497	ILMN_2402341	MAPK3	6.57	7.13	-0.5545	0.098884	0.07835	0.12616	0.0869	0.2009	0.673	0.0395
1498	ILMN_3307950	CDK5RAP3	8.66	8.90	-0.2412	0.049356	0.04199	0.06480	0.2160	0.0218	0.671	0.0913
1499	ILMN_1810037	RUSC2	5.26	5.62	-0.3676	0.052661	0.07167	0.08894	0.2731	0.0315	0.671	0.0243
1500	ILMN_2388585	GOPC	7.02	6.34	0.6778	0.047033	0.13167	0.13982	0.2327	0.0523	0.671	0.0441
1501	ILMN_1658094	ZNF365	4.81	5.28	-0.4706	0.027183	0.09208	0.09600	0.2366	0.0502	0.671	0.0424
1502	ILMN_1758128	CYGB	8.21	9.51	-12926	0.364948	0.15184	0.39528	0.1025	0.1075	0.670	0.1195
1503	ILMN_2294751	ASCC3	8.35	7.45	0.9065	0.121506	0.16972	0.20873	0.2258	0.0442	0.670	0.0600
1504	ILMN_2069593	SFRS2IP	7.98	6.91	10710	0.133069	0.18485	0.22776	0.1562	0.1311	0.670	0.0429
1505	ILMN_1784946	ORC3L	8.61	7.97	0.6362	0.117546	0.11778	0.16640	0.2517	0.0584	0.669	0.0204
1506	ILMN_1703695	C19orf12	7.33	7.59	-0.2563	0.075600	0.03330	0.08261	0.1453	0.0201	0.669	0.1653
1507	ILMN_2319234	TTC23	6.01	6.38	-0.3721	0.126685	0.02595	0.12932	0.0776	0.0096	0.669	0.2436
1508	ILMN_1773002	LOC730417	5.02	5.59	-0.5711	0.090931	0.09903	0.13444	0.1783	0.0938	0.669	0.0587
1509	ILMN_2184789	HSCB	8.72	8.89	-0.1733	0.021267	0.03364	0.03980	0.2544	0.0153	0.669	0.0616
1510	ILMN_2170813	LAMP3	7.02	7.97	-0.9456	0.097475	0.17234	0.19800	0.1866	0.1008	0.669	0.0437
1511	ILMN_1750711	MYO19	6.41	6.61	-0.2003	0.097530	0.01001	0.09804	0.2807	0.0359	0.669	0.0147
1512	ILMN_1763260	HIF1A	8.16	7.59	0.5740	0.045340	0.10619	0.11546	0.1897	0.1210	0.668	0.0209
1513	ILMN_1880103		5.31	5.65	-0.3375	0.045113	0.06114	0.07598	0.1962	0.1171	0.668	0.0184
1514	ILMN_2313158	MBNL1	8.70	7.72	0.9822	0.216201	0.15762	0.26756	0.1724	0.0711	0.668	0.0887
1515	ILMN_1745471	IRF9	8.32	9.04	-0.7214	0.022719	0.11116	0.11346	0.0753	0.2428	0.668	0.0142
1516	ILMN_1750693	SSR1	8.70	8.02	0.6802	0.082683	0.10810	0.13610	0.1079	0.1931	0.667	0.0315
1517	ILMN_1786843	KCTD13	4.89	5.33	-0.4329	0.009847	0.07472	0.07537	0.1290	0.1818	0.667	0.0218
1518	ILMN_1694057	EIF3K	1934-12-01	1964-12-01	-0.2920	0.038217	0.05039	0.06324	0.1586	0.1292	0.667	0.0451
1519	ILMN_2403730	ATP6V1H	9.49	9.81	-0.3208	0.028840	0.06097	0.06745	0.2173	0.0699	0.667	0.0460
1520	ILMN_1690289	DUOX1	8.26	9.20	-0.9436	0.088686	0.13132	0.15846	0.0533	0.2652	0.667	0.0148
1521	ILMN_2413158	PODXL	7.81	7.99	-0.1801	0.014360	0.03316	0.03613	0.1854	0.1094	0.667	0.0386
1522	ILMN_1665994	SILV	4.91	5.96	-10496	0.046927	0.17903	0.18508	0.1243	0.1930	0.667	0.0161
1523	ILMN_1670420	METAP2	2013-11-01	2019-10-10	10240	0.048141	0.20286	0.20850	0.2458	0.0461	0.666	0.0417
1524	ILMN_1679771	LOC388969	5.90	6.39	-0.4925	0.077689	0.08793	0.11734	0.1985	0.0728	0.666	0.0627
1525	ILMN_1778374	BSG	9.66	9.91	-0.2486	0.007378	0.05097	0.05150	0.2816	0.0176	0.666	0.0349
1526	ILMN_1801124	KIAA1826	7.68	6.64	10445	0.169349	0.17596	0.24422	0.1597	0.1194	0.666	0.0551
1527	ILMN_1720850	BAZ2B	6.90	5.86	10458	0.020759	0.20823	0.20927	0.2468	0.0502	0.666	0.0374
1528	ILMN_1727459	ORC1L	7.06	7.48	-0.4149	0.090332	0.06946	0.11395	0.1973	0.0422	0.666	0.0947
1529	ILMN_1753890	TMEM97	8.28	8.54	-0.2607	0.012330	0.05276	0.05418	0.2693	0.0201	0.666	0.0450
1530	ILMN_1794132	NDUFS8	1962-11-01	1989-11-01	-0.2704	0.014963	0.05120	0.05334	0.2026	0.0951	0.665	0.0369
1531	ILMN_3201485	LOC644988	7.24	7.62	-0.3773	0.060461	0.07043	0.09282	0.2385	0.0237	0.665	0.0726
1532	ILMN_3175415	LOC100128585	6.35	6.81	-0.4584	0.108483	0.06868	0.12839	0.1487	0.0935	0.665	0.0927
1533	ILMN_1789058	C1orf188	4.94	5.52	-0.5737	0.097226	0.10599	0.14383	0.2358	0.0231	0.665	0.0762
1534	ILMN_1689070	COQ7	5.82	6.26	-0.4404	0.021134	0.08361	0.08624	0.2033	0.0960	0.665	0.0358
1535	ILMN_1750160	FASTKD3	7.84	7.31	0.5330	0.171702	0.04893	0.17854	0.0897	0.0556	0.665	0.1899
1536	ILMN_1812559	SLC7A6	7.66	7.99	-0.3318	0.046784	0.04280	0.06341	0.0476	0.2827	0.665	0.0048
1537	ILMN_1810289	FER1L3	1960-11-01	1935-11-01	0.2537	0.020806	0.05109	0.05517	0.2741	0.0322	0.665	0.0289
1538	ILMN_1887357		8.05	7.05	0.9942	0.135577	0.18363	0.22826	0.2132	0.1025	0.665	0.0197
1539	ILMN_3237850	C5orf51	9.45	8.72	0.7302	0.110184	0.13337	0.17300	0.2124	0.0603	0.664	0.0631
1540	ILMN_1786426	TMEM149	5.69	6.30	-0.6103	0.002744	0.12035	0.12039	0.2351	0.0680	0.664	0.0327
1541	ILMN_1688702	PJA2	2019-08-10	9.42	0.6560	0.046041	0.13099	0.13884	0.2597	0.0280	0.664	0.0482
1542	ILMN_2330861	SMC4	1968-10-01	9.69	0.9894	0.026932	0.19673	0.19857	0.2452	0.0530	0.663	0.0383
1543	ILMN_1733176	LIMS1	9.73	9.26	0.4656	0.047065	0.09117	0.10260	0.2505	0.0319	0.663	0.0543
1544	ILMN_1711994	TCIRG1	5.86	6.44	-0.5862	0.142302	0.07709	0.16184	0.1017	0.1577	0.663	0.0773
1545	ILMN_1651826	BASP1	1987-12-01	13.21	-0.3422	0.103304	0.04251	0.11171	0.1359	0.0283	0.663	0.1730
1546	ILMN_2311826	USP6NL	7.03	6.64	0.3940	0.043137	0.07905	0.09006	0.2815	0.0286	0.663	0.0273
1547	ILMN_2365549	BRPF1	9.84	9.99	-0.1483	0.002453	0.03018	0.03028	0.2700	0.0325	0.662	0.0352
1548	ILMN_2395856	TMEM218	9.16	9.46	-0.2962	0.099699	0.02384	0.10251	0.0863	0.0163	0.662	0.2351
1549	ILMN_1717636	RGMA	7.15	7.63	-0.4856	0.039800	0.09456	0.10259	0.2363	0.0545	0.662	0.0472
1550	ILMN_2129715	COG3	6.74	6.20	0.5390	0.054750	0.10619	0.11947	0.2568	0.0258	0.662	0.0555
1551	ILMN_1745655	PEX16	7.22	7.71	-0.4951	0.169955	0.06319	0.18132	0.1960	0.1306	0.661	0.0120
1552	ILMN_1742238	SET	1948-12-01	2019-04-12	0.4379	0.082493	0.07997	0.11489	0.2391	0.0802	0.661	0.0193
1553	ILMN_2092664	ADSS	9.22	8.54	0.6775	0.168809	0.10630	0.19949	0.1841	0.0373	0.661	0.1174
1554	ILMN_1811328	DPP7	5.88	6.41	-0.5313	0.043514	0.08730	0.09754	0.1105	0.2163	0.661	0.0127
1555	ILMN_1764090	AK3L1	9.72	9.39	0.3331	0.063471	0.05940	0.08693	0.2200	0.0365	0.660	0.0832
1556	ILMN_1705064	NDEL1	2027-10-01	1940-10-01	-0.1300	0.024567	0.02054	0.03202	0.1385	0.1414	0.660	0.0599
1557	ILMN_2225577	C5orf37	8.03	7.19	0.8443	0.267607	0.08189	0.27986	0.0927	0.0699	0.660	0.1775
1558	ILMN_1688346	ZNF800	6.68	5.82	0.8591	0.089456	0.16708	0.18952	0.2435	0.0430	0.660	0.0539
1559	ILMN_3307892	PARVA	7.77	8.15	-0.3811	0.056474	0.07242	0.09184	0.2452	0.0267	0.659	0.0688
1560	ILMN_1803398	SRF	9.37	9.62	-0.2515	0.034228	0.04830	0.05920	0.2478	0.0284	0.659	0.0647
1561	ILMN_1793651	UBE2N	8.89	7.97	0.9212	0.014943	0.18126	0.18187	0.2315	0.0746	0.659	0.0349
1562	ILMN_3186473	LCLAT1	8.33	7.99	0.3362	0.066959	0.05991	0.08985	0.2262	0.0253	0.659	0.0899
1563	ILMN_1805916	NIPSNAP1	8.67	9.08	-0.4100	0.130547	0.04592	0.13839	0.1230	0.0145	0.658	0.2040
1564	ILMN_2252309	DPP7	7.94	8.47	-0.5300	0.062050	0.07003	0.09357	0.0459	0.2818	0.657	0.0151
1565	ILMN_1712320	DDX50	9.46	8.76	0.6968	0.020391	0.13277	0.13433	0.2012	0.1090	0.657	0.0327
1566	ILMN_1773742	DNAJB9	6.86	6.56	0.3015	0.080810	0.05382	0.09709	0.3022	0.0206	0.657	0.0206
1567	ILMN_2284591	OPA3	8.72	9.11	-0.3897	0.021586	0.05805	0.06193	0.0651	0.2699	0.656	0.0086
1568	ILMN_2415144	SP110	7.38	7.71	-0.3287	0.046308	0.06585	0.08050	0.2959	0.0215	0.656	0.0263
1569	ILMN_2150352	CBWD5	8.49	7.77	0.7135	0.161903	0.09878	0.18966	0.1064	0.1692	0.656	0.0682
1570	ILMN_1653599	ATP5D	1953-10-01	1972-10-01	-0.1836	0.058480	0.02090	0.06210	0.1267	0.0112	0.656	0.2064
1571	ILMN_1797728	HMGCS1	2019-09-11	9.97	11227	0.187690	0.16388	0.24917	0.0905	0.2165	0.656	0.0372
1572	ILMN_2415439	NAE1	9.04	8.23	0.8185	0.136961	0.13707	0.19377	0.1566	0.1319	0.655	0.0560
1573	ILMN_2139035	CASD1	5.83	5.37	0.4588	0.143203	0.05550	0.15358	0.1368	0.0121	0.655	0.1957
1574	ILMN_1807611	PPIG	8.07	7.00	10663	0.075716	0.21047	0.22368	0.2441	0.0547	0.655	0.0460
1575	ILMN_1671885	MLF2	9.78	2019-09-10	-0.3104	0.058294	0.05489	0.08007	0.2093	0.0567	0.655	0.0788
1576	ILMN_2184184	ANXA1	13.42	1983-12-01	0.5819	0.109931	0.09326	0.14416	0.1448	0.1386	0.655	0.0616
1577	ILMN_3289171	LOC100131572	7.21	7.71	-0.5001	0.060511	0.07455	0.09602	0.0798	0.2568	0.655	0.0083
1578	ILMN_2323801	MOCS1	8.33	8.73	-0.3932	0.088004	0.05572	0.10416	0.1126	0.1635	0.655	0.0689
1579	ILMN_2288232	PHKB	7.29	6.87	0.4265	0.115042	0.07209	0.13576	0.2562	0.0717	0.655	0.0175
1580	ILMN_1713163	SMARCA5	8.33	7.58	0.7412	0.090013	0.13973	0.16621	0.2199	0.0714	0.654	0.0545
1581	ILMN_2209163	CHD6	6.97	6.60	0.3689	0.027689	0.07575	0.08065	0.2898	0.0253	0.654	0.0309
1582	ILMN_1666706	LOC645676	5.27	5.70	-0.4299	0.037041	0.08660	0.09419	0.2716	0.0208	0.654	0.0536
1583	ILMN_1810891	ZNF629	7.39	7.67	-0.2799	0.027250	0.05704	0.06321	0.2901	0.0270	0.654	0.0290
1584	ILMN_1663035	SREBF1	2019-03-10	1942-10-01	-0.3868	0.068468	0.04902	0.08421	0.0552	0.2641	0.653	0.0275
1585	ILMN_1711208	CELSR2	8.56	9.14	-0.5783	0.155686	0.07314	0.17201	0.1088	0.1331	0.653	0.1051
1586	ILMN_3246953	FTSJD2	6.75	7.37	-0.6215	0.169443	0.09181	0.19272	0.1730	0.0338	0.653	0.1404
1587	ILMN_1671116	C3orf21	7.57	7.84	-0.2695	0.007730	0.05429	0.05484	0.2557	0.0519	0.653	0.0398
1588	ILMN_1667417	RAB23	7.30	6.90	0.3934	0.087216	0.06805	0.11062	0.2207	0.0230	0.652	0.1039
1589	ILMN_3247462	GLRX3	1952-10-01	2019-10-01	0.3259	0.009596	0.06374	0.06446	0.2243	0.0878	0.652	0.0358
1590	ILMN_1684594	USP24	7.41	6.79	0.6158	0.012622	0.12132	0.12198	0.2307	0.0819	0.652	0.0353
1591	ILMN_2183331	RBM7	7.70	7.01	0.6934	0.042361	0.14160	0.14780	0.2779	0.0214	0.652	0.0487
1592	ILMN_1714082	CMAS	9.58	9.25	0.3286	0.027731	0.04752	0.05502	0.0605	0.2722	0.652	0.0155
1593	ILMN_1672486	TCF7L2	6.47	6.81	-0.3430	0.093962	0.05126	0.10703	0.1800	0.0231	0.652	0.1451
1594	ILMN_1673138	ZBTB33	1930-10-01	9.26	10333	0.094636	0.21027	0.23058	0.2848	0.0344	0.652	0.0290
1595	ILMN_3224934	SFRS18	8.45	7.54	0.9086	0.040921	0.18314	0.18765	0.2587	0.0467	0.652	0.0429
1596	ILMN_1693388	NOXO1	4.91	5.29	-0.3734	0.115445	0.03643	0.12106	0.0856	0.1108	0.651	0.1520
1597	ILMN_1675085	UBA6	9.53	8.40	11369	0.032655	0.21996	0.22237	0.2135	0.1009	0.651	0.0342
1598	ILMN_1663257	ATP6V1C1	5.44	4.91	0.5284	0.163856	0.06186	0.17514	0.1244	0.0418	0.651	0.1825
1599	ILMN_1663119	DSC2	6.92	5.38	15417	0.445882	0.18000	0.48084	0.1040	0.1159	0.651	0.1289
1600	ILMN_1669094	ZNF672	7.83	8.23	-0.3942	0.006969	0.07154	0.07188	0.1588	0.1647	0.651	0.0254
1601	ILMN_3178302	FNDC3B	9.33	8.66	0.6643	0.051200	0.10629	0.11798	0.0952	0.2321	0.651	0.0219
1602	ILMN_1695316	SLC39A8	6.60	5.86	0.7339	0.000751	0.15242	0.15242	0.2890	0.0206	0.651	0.0396
1603	ILMN_1732509	LRRC40	6.09	5.30	0.7983	0.177608	0.14460	0.22903	0.2596	0.0704	0.650	0.0194
1604	ILMN_1770515	UBE2V2	9.88	9.03	0.8535	0.196753	0.10890	0.22488	0.0829	0.2071	0.650	0.0596
1605	ILMN_1794046	MTX2	8.81	8.32	0.4889	0.071108	0.06633	0.09724	0.0592	0.2678	0.650	0.0227
1606	ILMN_2356111	SLC41A3	9.29	9.63	-0.3402	0.029135	0.06828	0.07423	0.2656	0.0318	0.650	0.0525
1607	ILMN_3251565	RNASEH2C	5.75	6.08	-0.3343	0.030281	0.06724	0.07375	0.2701	0.0254	0.650	0.0545
1608	ILMN_1655622	PRKRIR	9.62	8.65	0.9695	0.090759	0.19094	0.21141	0.2481	0.0503	0.650	0.0517
1609	ILMN_2188204	ATG12	9.13	8.68	0.4534	0.028379	0.08169	0.08648	0.1597	0.1596	0.649	0.0312
1610	ILMN_1718132	ECHS1	2019-12-10	1946-10-01	-0.3417	0.071976	0.05870	0.09288	0.2046	0.0549	0.649	0.0911
1611	ILMN_1705231	SLCO2A1	5.49	6.47	-0.9795	0.279654	0.13408	0.31013	0.1509	0.0507	0.649	0.1492
1612	ILMN_1747067	NPAS1	5.84	6.69	-0.8551	0.266467	0.09473	0.28280	0.1117	0.0627	0.648	0.1771
1613	ILMN_1688479	LRRC42	9.62	9.80	-0.1868	0.028757	0.03604	0.04611	0.2604	0.0174	0.648	0.0739
1614	ILMN_1680856	MAMLD1	6.78	7.37	-0.5888	0.002646	0.09572	0.09575	0.0934	0.2431	0.648	0.0151
1615	ILMN_1741841	KIAA1429	6.25	5.88	0.3639	0.024752	0.06624	0.07071	0.1683	0.1640	0.648	0.0194
1616	ILMN_1708672	ACAT2	2022-10-01	1945-10-01	-0.2252	0.072022	0.02598	0.07656	0.1299	0.0117	0.648	0.2104
1617	ILMN_1739497	GTF2H5	9.26	9.07	0.1984	0.067007	0.03186	0.07420	0.3120	0.0209	0.648	0.0191
1618	ILMN_1704315	LOC389435	1990-12-01	2019-06-13	-0.1548	0.049196	0.01685	0.05200	0.1137	0.0442	0.648	0.1940
1619	ILMN_2413259	SOCS4	8.15	7.04	11137	0.259747	0.18872	0.32107	0.2149	0.0259	0.648	0.1115
1620	ILMN_2143250	FAR1	7.60	6.51	10899	0.126645	0.21362	0.24834	0.2527	0.0418	0.647	0.0587
1621	ILMN_1675055	C1orf166	7.71	7.85	-0.1344	0.001298	0.02794	0.02797	0.2883	0.0272	0.647	0.0380
1622	ILMN_2081682	SMAP2	8.66	8.86	-0.2075	0.006017	0.03931	0.03977	0.1928	0.1293	0.646	0.0314
1623	ILMN_2159859	LYSMD4	8.92	9.20	-0.2825	0.039708	0.05728	0.06970	0.3054	0.0212	0.646	0.0271
1624	ILMN_1777118	INTS9	7.89	8.16	-0.2670	0.018980	0.04188	0.04598	0.0849	0.2589	0.646	0.0103
1625	ILMN_1708743	NT5DC2	7.16	7.64	-0.4880	0.093548	0.07456	0.11963	0.1209	0.1783	0.646	0.0552
1626	ILMN_1676361	ARHGAP22	8.65	9.19	-0.5476	0.077619	0.09977	0.12641	0.1989	0.0990	0.646	0.0565
1627	ILMN_1651347	SERTAD2	9.18	8.87	0.3029	0.026611	0.05958	0.06525	0.2429	0.0622	0.645	0.0494
1628	ILMN_1755364	RALA	9.94	9.53	0.4085	0.088017	0.07076	0.11294	0.2137	0.1245	0.645	0.0164
1629	ILMN_1744147	CEBPZ	1949-10-01	9.42	10721	0.067010	0.21002	0.22045	0.2302	0.0825	0.645	0.0421
1630	ILMN_2339825	YME1L1	9.05	8.30	0.7533	0.080462	0.10046	0.12871	0.0447	0.2964	0.645	0.0138
1631	ILMN_1678922	HERC4	2019-10-01	9.15	10465	0.078298	0.18273	0.19880	0.1404	0.1848	0.645	0.0298
1632	ILMN_2242937	ARSB	6.53	6.79	-0.2541	0.012174	0.05258	0.05397	0.2873	0.0207	0.645	0.0472
1633	ILMN_1797307	BUB1B	8.42	7.96	0.4602	0.105563	0.07783	0.13116	0.2088	0.0403	0.645	0.1061
1634	ILMN_2394264	UBTF	5.89	6.40	-0.5033	0.119179	0.08477	0.14625	0.2129	0.0293	0.644	0.1138
1635	ILMN_2406552	LRDD	6.08	6.59	-0.5100	0.156802	0.06544	0.16991	0.1485	0.0181	0.644	0.1894
1636	ILMN_1664691	DAPP1	7.02	6.22	0.8017	0.261926	0.08554	0.27554	0.1176	0.0167	0.644	0.2219
1637	ILMN_2161357	C6orf111	7.85	6.94	0.9174	0.052172	0.17278	0.18048	0.1917	0.1420	0.644	0.0226
1638	ILMN_1753980	LOC731950	7.41	7.72	-0.3034	0.086331	0.04387	0.09684	0.1727	0.0268	0.643	0.1571
1639	ILMN_2258363	KLC4	5.77	5.28	0.4906	0.100932	0.06116	0.11801	0.0631	0.2547	0.643	0.0389
1640	ILMN_1730568	ZDHHC7	1997-10-01	2018-11-01	-0.2039	0.041495	0.02911	0.05069	0.1000	0.2039	0.643	0.0530
1641	ILMN_1804737	RAVER2	7.32	7.03	0.2941	0.030258	0.05827	0.06566	0.2560	0.0757	0.643	0.0255
1642	ILMN_2322597	LYPD5	5.26	6.05	-0.7839	0.158712	0.14212	0.21304	0.2381	0.0249	0.643	0.0943
1643	ILMN_1662578	C1GALT1	7.02	6.21	0.8096	0.205237	0.12209	0.23881	0.1616	0.0842	0.642	0.1119
1644	ILMN_1675788	ZNF175	6.02	5.73	0.2905	0.030715	0.05855	0.06612	0.2759	0.0555	0.642	0.0270
1645	ILMN_1802096	ABTB1	6.09	6.71	-0.6139	0.096625	0.09719	0.13705	0.1174	0.1992	0.641	0.0421
1646	ILMN_1666076	ARHGEF4	5.88	6.62	-0.7379	0.210774	0.08930	0.22891	0.1084	0.1250	0.641	0.1253
1647	ILMN_1699253	LOC729317	1949-12-01	2020-12-01	0.2888	0.098291	0.02340	0.10104	0.0877	0.0247	0.641	0.2466
1648	ILMN_1805377	ZP3	9.33	9.74	-0.4071	0.102327	0.05795	0.11760	0.1330	0.1284	0.641	0.0978
1649	ILMN_1801767	ABHD3	8.20	7.65	0.5446	0.111234	0.07453	0.13389	0.0861	0.2255	0.641	0.0479
1650	ILMN_1697317	DYNLRB2	4.90	5.36	-0.4576	0.120317	0.07329	0.14088	0.2049	0.0159	0.640	0.1389
1651	ILMN_2166865	ENY2	1935-10-01	9.76	0.5924	0.100549	0.08004	0.12852	0.0660	0.2641	0.640	0.0296
1652	ILMN_1659727	CDAN1	7.31	7.73	-0.4200	0.137577	0.03751	0.14260	0.0875	0.0728	0.640	0.1999
1653	ILMN_2407168	S100A13	1936-10-01	1957-10-01	-0.2072	0.060691	0.02724	0.06652	0.1410	0.0637	0.640	0.1555
1654	ILMN_2386982	PRKCZ	8.94	9.36	-0.4204	0.095314	0.05092	0.10806	0.0672	0.2438	0.639	0.0495
1655	ILMN_2385278	WDR21A	6.73	7.07	-0.3367	0.083888	0.06195	0.10428	0.2995	0.0400	0.639	0.0211
1656	ILMN_1794392	DDX3X	1934-11-01	1939-10-01	0.9516	0.098094	0.16915	0.19554	0.1599	0.1629	0.639	0.0383
1657	ILMN_1670931	PDS5A	8.21	7.19	10142	0.145066	0.20471	0.25090	0.2984	0.0366	0.639	0.0263
1658	ILMN_2117904	ZNF22	7.82	7.38	0.4408	0.083782	0.08162	0.11697	0.2446	0.0289	0.638	0.0880
1659	ILMN_2356955	PLAGL1	5.36	5.13	0.2323	0.059100	0.04323	0.07322	0.3169	0.0227	0.638	0.0220
1660	ILMN_2059452	SLC12A2	6.93	5.71	12185	0.226033	0.18310	0.29089	0.1086	0.2047	0.638	0.0486
1661	ILMN_2396571	GPR108	6.58	6.96	-0.3780	0.113803	0.04272	0.12156	0.1045	0.1095	0.638	0.1482
1662	ILMN_1745397	OAS3	7.73	8.52	-0.7886	0.247664	0.08498	0.26184	0.1060	0.0793	0.637	0.1772
1663	ILMN_2273261	FBXO3	6.08	5.19	0.8921	0.078331	0.16570	0.18328	0.1872	0.1556	0.637	0.0200
1664	ILMN_1798940	LOC644131	6.39	5.74	0.6505	0.164870	0.08414	0.18510	0.1005	0.1781	0.637	0.0841
1665	ILMN_1725314	GBP3	6.48	5.81	0.6708	0.096484	0.13713	0.16767	0.3135	0.0221	0.637	0.0275
1666	ILMN_2253300	TM9SF1	5.73	6.23	-0.4958	0.168487	0.04110	0.17343	0.0891	0.0297	0.637	0.2445
1667	ILMN_1655952	FAM39E	2019-11-10	1941-10-01	-0.3040	0.013797	0.05982	0.06140	0.2276	0.0973	0.636	0.0386
1668	ILMN_1666096	ACSL3	6.97	6.10	0.8666	0.064128	0.15594	0.16861	0.1584	0.1726	0.636	0.0327
1669	ILMN_1700044	SAP130	8.35	8.66	-0.3184	0.018871	0.06268	0.06546	0.2310	0.1065	0.636	0.0264
1670	ILMN_1789283	PPP2R5C	8.60	8.14	0.4652	0.116891	0.06966	0.13607	0.1545	0.1032	0.636	0.1063
1671	ILMN_2401933	ATP2B1	6.25	5.33	0.9266	0.097140	0.12734	0.16016	0.0501	0.2995	0.635	0.0149
1672	ILMN_1783985	COQ6	8.94	9.57	-0.6309	0.031480	0.10130	0.10608	0.0897	0.2568	0.635	0.0180
1673	ILMN_2357272	BCLAF1	8.46	7.48	0.9875	0.087966	0.20385	0.22202	0.2936	0.0411	0.635	0.0299
1674	ILMN_2225348	ZNF805	5.95	5.42	0.5335	0.037621	0.10461	0.11117	0.2299	0.0913	0.635	0.0434
1675	ILMN_1666885	ATRX	5.46	4.98	0.4743	0.028552	0.09458	0.09879	0.2442	0.0928	0.635	0.0277
1676	ILMN_1697585	ACTR6	7.88	7.32	0.5635	0.100542	0.10027	0.14200	0.2008	0.0928	0.635	0.0712
1677	ILMN_2375973	ALKBH1	7.79	8.11	-0.3268	0.090436	0.04955	0.10312	0.1858	0.0302	0.634	0.1496
1678	ILMN_1709817	SLC35A5	8.68	8.15	0.5241	0.012575	0.11083	0.11155	0.3060	0.0218	0.634	0.0379
1679	ILMN_2386205	C21orf33	7.16	7.67	-0.5114	0.161629	0.05670	0.17128	0.1136	0.0651	0.634	0.1870
1680	ILMN_1654690	CECR5	9.65	9.91	-0.2556	0.066239	0.03971	0.07723	0.1810	0.0597	0.634	0.1249
1681	ILMN_3307733	C17orf42	8.39	7.70	0.6905	0.181427	0.10245	0.20836	0.1603	0.0849	0.634	0.1208
1682	ILMN_1720440	HELQ	6.03	5.36	0.6679	0.065044	0.13633	0.15105	0.2832	0.0249	0.634	0.0580
1683	ILMN_1809292	IMMP2L	5.68	6.32	-0.6383	0.183754	0.08807	0.20377	0.1530	0.0609	0.634	0.1523
1684	ILMN_1696360	CTSB	8.75	9.60	-0.8521	0.224941	0.11083	0.25076	0.1097	0.1586	0.633	0.0986
1685	ILMN_2360184	INVS	7.93	8.21	-0.2841	0.024590	0.05514	0.06038	0.2244	0.0965	0.633	0.0459
1686	ILMN_1761486	C13orf34	9.01	8.23	0.7758	0.034583	0.15390	0.15774	0.2344	0.0934	0.633	0.0393
1687	ILMN_3235340	ACER2	6.27	6.46	-0.1834	0.053909	0.03132	0.06235	0.2870	0.0619	0.632	0.0187
1688	ILMN_1688381	BPTF	5.66	5.11	0.5503	0.012865	0.11237	0.11311	0.2624	0.0720	0.632	0.0333
1689	ILMN_3244114	DHRS11	7.17	7.51	-0.3405	0.070195	0.06236	0.09389	0.2463	0.0232	0.632	0.0982
1690	ILMN_2398159	DKK3	9.36	2027-10-01	-0.9077	0.208788	0.14572	0.25461	0.1718	0.1020	0.632	0.0940
1691	ILMN_1747627	ABCA2	5.65	6.32	-0.6724	0.239094	0.02452	0.24035	0.0606	0.0164	0.632	0.2908
1692	ILMN_1678805	POMT2	7.33	7.84	-0.5159	0.100286	0.08812	0.13350	0.1819	0.1117	0.632	0.0742
1693	ILMN_2376050	FXYD3	7.11	7.90	-0.7855	0.024049	0.12501	0.12730	0.0834	0.2729	0.632	0.0118
1694	ILMN_1769517	PRKDC	9.69	9.38	0.3088	0.001302	0.04095	0.04097	0.0328	0.3294	0.632	0.0059
1695	ILMN_1694084	PSCD1	9.27	9.68	-0.4036	0.074150	0.06648	0.09959	0.1515	0.1560	0.632	0.0606
1696	ILMN_1696027	LOC642333	8.85	8.24	0.6146	0.060421	0.12111	0.13534	0.2438	0.0725	0.632	0.0519
1697	ILMN_1752333	SLC35E1	8.06	8.26	-0.1980	0.001341	0.04025	0.04027	0.2557	0.0766	0.631	0.0363
1698	ILMN_1759789	KAT5	5.53	5.90	-0.3745	0.112777	0.05086	0.12372	0.1601	0.0287	0.631	0.1799
1699	ILMN_1672908	TWIST1	6.38	7.02	-0.6420	0.031823	0.08992	0.09538	0.0456	0.3169	0.631	0.0063
1700	ILMN_2130838	UTP11L	9.11	8.10	10112	0.157690	0.13688	0.20881	0.0604	0.2837	0.631	0.0248
1701	ILMN_1777895	LRRC37B	7.81	8.05	-0.2358	0.034186	0.04265	0.05466	0.1903	0.1233	0.631	0.0554
1702	ILMN_1718171	MED26	5.54	5.85	-0.3073	0.007376	0.05651	0.05698	0.1638	0.1832	0.631	0.0220
1703	ILMN_2148469	RASL11B	5.88	6.39	-0.5127	0.162623	0.06290	0.17436	0.1413	0.0210	0.631	0.2069
1704	ILMN_1706825	PKN2	7.48	6.69	0.7868	0.046787	0.15949	0.16621	0.2599	0.0641	0.630	0.0456
1705	ILMN_2343332	TAF9	7.68	6.95	0.7323	0.180736	0.09947	0.20630	0.1098	0.1772	0.630	0.0828
1706	ILMN_1673773	GALNTL4	8.57	8.95	-0.3891	0.092263	0.05880	0.10941	0.1452	0.1348	0.630	0.0899
1707	ILMN_1682694	LOC203547	2013-10-01	9.34	0.7977	0.083061	0.11507	0.14192	0.0619	0.2905	0.630	0.0178
1708	ILMN_1693928	CDH24	5.06	5.60	-0.5330	0.186589	0.03309	0.18950	0.0738	0.0219	0.630	0.2746
1709	ILMN_1743402	SIX4	8.00	7.27	0.7349	0.086090	0.14248	0.16647	0.2355	0.0793	0.630	0.0556
1710	ILMN_1825955		5.02	4.77	0.2546	0.005136	0.05301	0.05326	0.2834	0.0458	0.629	0.0416
1711	ILMN_1762787	RNF26	7.31	7.70	-0.3876	0.121140	0.06671	0.13829	0.3190	0.0319	0.629	0.0202
1712	ILMN_1735006	ATG2B	5.26	4.95	0.3058	0.021240	0.06142	0.06499	0.2520	0.0919	0.628	0.0276
1713	ILMN_1678629	DOCK7	7.36	6.64	0.7193	0.012634	0.11637	0.11705	0.0888	0.2700	0.628	0.0131
1714	ILMN_1733680	AZI2	5.96	5.47	0.4984	0.132949	0.09273	0.16209	0.3272	0.0225	0.628	0.0222
1715	ILMN_1717229	C9orf21	7.70	7.95	-0.2481	0.013715	0.05226	0.05403	0.3034	0.0188	0.627	0.0506
1716	ILMN_1780153	QTRT1	5.99	6.37	-0.3765	0.023102	0.07968	0.08296	0.3106	0.0293	0.626	0.0340
1717	ILMN_1654583	CHD1	8.53	7.36	11698	0.220648	0.21020	0.30474	0.2130	0.0823	0.626	0.0790
1718	ILMN_2317730	ELMO2	7.59	7.93	-0.3397	0.053576	0.06583	0.08488	0.2582	0.0944	0.625	0.0222
1719	ILMN_1679881	WRN	7.71	6.74	0.9690	0.078374	0.19433	0.20954	0.2528	0.0728	0.625	0.0490
1720	ILMN_1756220	DDX18	1952-10-01	9.51	10103	0.126012	0.15167	0.19718	0.0797	0.2702	0.625	0.0249
1721	ILMN_1715173	RPS6KA1	8.28	8.68	-0.3981	0.007153	0.07316	0.07351	0.1615	0.1877	0.625	0.0257
1722	ILMN_1713285	NAPA	6.18	6.58	-0.4010	0.033355	0.07749	0.08436	0.2163	0.1151	0.625	0.0438
1723	ILMN_1810759	C2orf25	2022-11-01	1985-10-01	0.3774	0.054676	0.05587	0.07817	0.0818	0.2642	0.625	0.0291
1724	ILMN_3185709	IP6K2	6.16	6.80	-0.6358	0.093995	0.10086	0.13787	0.1108	0.2270	0.625	0.0375
1725	ILMN_1805646	SS18	9.78	9.08	0.7000	0.054295	0.12899	0.13995	0.1739	0.1659	0.625	0.0358
1726	ILMN_2404182	DUOX1	7.13	8.15	-10244	0.111656	0.15166	0.18833	0.0703	0.2851	0.624	0.0203
1727	ILMN_1732926	PVT1	5.68	5.32	0.3603	0.121130	0.03543	0.12621	0.1078	0.0259	0.624	0.2426
1728	ILMN_1779663	TRMT2B	6.73	7.27	-0.5348	0.148488	0.07788	0.16767	0.1636	0.0726	0.624	0.1403
1729	ILMN_2228809	YWHAG	1978-10-01	1936-10-01	0.4150	0.114557	0.06266	0.13057	0.1798	0.0520	0.623	0.1449
1730	ILMN_1814600	DEPDC1B	7.70	7.04	0.6568	0.179484	0.09720	0.20412	0.1664	0.0758	0.622	0.1354
1731	ILMN_2131467	GNAI1	6.20	5.68	0.5195	0.006713	0.10967	0.10987	0.2969	0.0425	0.622	0.0383
1732	ILMN_3289934	LOC441442	6.54	6.93	-0.3996	0.059606	0.07900	0.09896	0.2719	0.0325	0.622	0.0732
1733	ILMN_1767747	HDAC2	2014-11-01	1947-10-01	0.6663	0.095815	0.11331	0.14839	0.1451	0.1879	0.622	0.0448
1734	ILMN_1737413	MSH2	8.13	7.16	0.9665	0.185258	0.16600	0.24875	0.1808	0.1248	0.622	0.0721
1735	ILMN_1760933	RER1	8.04	8.27	-0.2286	0.032594	0.04725	0.05740	0.3188	0.0312	0.622	0.0279
1736	ILMN_1761519	EIF4G2	1962-12-01	2019-07-12	0.5451	0.136824	0.07442	0.15575	0.1133	0.1772	0.622	0.0875
1737	ILMN_1676709	SDK2	8.41	8.96	-0.5473	0.068231	0.10411	0.12448	0.2187	0.1047	0.622	0.0546
1738	ILMN_1793563	DCTN1	6.72	7.24	-0.5165	0.139758	0.08191	0.16199	0.2011	0.0316	0.622	0.1454
1739	ILMN_1703330	FEM1C	8.14	6.97	11670	0.229161	0.21338	0.31313	0.2323	0.0583	0.622	0.0879
1740	ILMN_1675797	EPDR1	8.89	9.40	-0.5046	0.016402	0.10725	0.10850	0.3073	0.0251	0.621	0.0465
1741	ILMN_3224868	LOC729200	8.70	7.89	0.8083	0.052610	0.12169	0.13257	0.0661	0.2986	0.620	0.0149
1742	ILMN_1736888	SAR1B	1966-10-01	2019-01-10	0.6525	0.088992	0.11890	0.14851	0.1881	0.1399	0.620	0.0520
1743	ILMN_1773200	CP110	8.00	7.00	10004	0.105426	0.19883	0.22505	0.2513	0.0740	0.620	0.0548
1744	ILMN_1789618	FER	5.91	5.17	0.7332	0.121627	0.13905	0.18474	0.2406	0.0655	0.620	0.0740
1745	ILMN_1808305	RTCD1	8.55	8.15	0.3980	0.030485	0.05709	0.06472	0.0539	0.3129	0.620	0.0134
1746	ILMN_2061405	NUP54	9.93	9.26	0.6603	0.124336	0.11355	0.16838	0.1785	0.1323	0.620	0.0697
1747	ILMN_1786628	LOC653355	6.23	6.87	-0.6379	0.083161	0.10079	0.13067	0.1008	0.2487	0.619	0.0311
1748	ILMN_1671295	CCDC3	7.28	8.33	-10469	0.155476	0.17511	0.23417	0.1371	0.1994	0.619	0.0442
1749	ILMN_1768110	ZAK	8.61	7.71	0.9062	0.033772	0.19282	0.19576	0.3084	0.0364	0.619	0.0364
1750	ILMN_2094952	NUAK2	6.25	6.53	-0.2798	0.117681	0.02682	0.12070	0.2161	0.1534	0.619	0.0120
1751	ILMN_1669931	TM9SF3	9.20	8.55	0.6597	0.088567	0.12720	0.15500	0.2354	0.0855	0.619	0.0606
1752	ILMN_1873621	NTN1	6.95	7.75	-0.8082	0.211859	0.12366	0.24531	0.1711	0.0876	0.618	0.1231
1753	ILMN_2167616	NACA	1985-12-01	1941-12-01	0.4430	0.075888	0.06670	0.10104	0.0985	0.2748	0.618	0.0087
1754	ILMN_1776519	RAP1GAP	8.29	8.59	-0.3089	0.042742	0.06200	0.07530	0.2792	0.0326	0.618	0.0702
1755	ILMN_3215759	LOC441484	7.70	7.26	0.4400	0.079308	0.08545	0.11658	0.2743	0.0196	0.618	0.0882
1756	ILMN_1660533	RPN1	1970-11-01	1981-11-01	-0.1164	0.040958	0.01912	0.04520	0.3384	0.0242	0.617	0.0202
1757	ILMN_3242211	TMEM187	7.59	8.17	-0.5825	0.187698	0.06028	0.19714	0.1023	0.0884	0.617	0.1921
1758	ILMN_1729430	FBXO18	8.40	8.62	-0.2232	0.035604	0.04434	0.05687	0.2820	0.0218	0.617	0.0794
1759	ILMN_1742887	LOC645058	1961-10-01	1992-10-01	-0.3078	0.097647	0.03268	0.10297	0.1025	0.1023	0.616	0.1790
1760	ILMN_1772998	LOC647436	7.86	8.12	-0.2542	0.027999	0.05246	0.05946	0.2940	0.0268	0.616	0.0630
1761	ILMN_1724753	NIN	7.18	6.17	10088	0.085949	0.19261	0.21092	0.2030	0.1390	0.616	0.0419
1762	ILMN_1808566	TMEM180	5.41	5.69	-0.2886	0.107279	0.04223	0.11529	0.2916	0.0754	0.616	0.0171
1763	ILMN_1716080	CBL	7.31	6.78	0.5333	0.060693	0.09668	0.11416	0.1722	0.1693	0.616	0.0427
1764	ILMN_1783682	C17orf82	5.67	6.19	-0.5143	0.170426	0.04640	0.17663	0.0888	0.0871	0.616	0.2084
1765	ILMN_3278995	LOC643167	9.32	8.66	0.6664	0.075844	0.11371	0.13669	0.1325	0.2171	0.616	0.0348
1766	ILMN_3231638	FAM160B1	7.53	6.90	0.6290	0.192432	0.11094	0.22212	0.3241	0.0398	0.616	0.0207
1767	ILMN_3208056	LOC648294	1976-12-01	1964-12-01	0.1189	0.019425	0.02112	0.02870	0.1832	0.1417	0.615	0.0600
1768	ILMN_3236220	LPAR2	6.73	7.10	-0.3697	0.109534	0.05328	0.12180	0.1760	0.0341	0.615	0.1752
1769	ILMN_1670383	PCDH7	7.40	6.77	0.6278	0.043873	0.11201	0.12030	0.1462	0.2094	0.615	0.0298
1770	ILMN_1704760	BZW1	7.95	7.04	0.9117	0.209492	0.15571	0.26102	0.2062	0.0757	0.615	0.1036
1771	ILMN_1715718	ZNF784	5.54	5.90	-0.3537	0.028795	0.07179	0.07735	0.2617	0.0963	0.615	0.0275
1772	ILMN_1756920	ADAM15	2018-11-01	1932-11-01	-0.1415	0.018306	0.02878	0.03411	0.2875	0.0300	0.614	0.0682
1773	ILMN_3297510	LOC729495	7.66	8.14	-0.4795	0.060676	0.09767	0.11498	0.2871	0.0723	0.614	0.0264
1774	ILMN_1779530	COG6	7.00	6.22	0.7771	0.088562	0.15879	0.18182	0.2837	0.0751	0.614	0.0270
1775	ILMN_1700831	SLC27A2	7.35	8.12	-0.7770	0.096020	0.10913	0.14536	0.0581	0.3087	0.614	0.0190
1776	ILMN_1769390	ABHD15	7.66	8.04	-0.3874	0.106833	0.05838	0.12174	0.1757	0.0686	0.614	0.1417
1777	ILMN_2331205	CHKB	6.34	6.80	-0.4586	0.091079	0.08259	0.12295	0.2188	0.1498	0.614	0.0173
1778	ILMN_1712452	KIF20B	8.96	7.96	0.9984	0.034619	0.21273	0.21553	0.3072	0.0321	0.614	0.0468
1779	ILMN_1769720	STAU2	7.30	6.83	0.4712	0.099728	0.08081	0.12836	0.1930	0.1066	0.614	0.0866
1780	ILMN_1679071	MTX3	6.05	5.25	0.8055	0.067828	0.16856	0.18170	0.2982	0.0317	0.614	0.0563
1781	ILMN_1704557	RPS6KB1	9.20	8.09	11156	0.049573	0.23836	0.24346	0.3126	0.0378	0.614	0.0360
1782	ILMN_2182750	DDX1	1934-11-01	1968-10-01	0.6568	0.109124	0.09894	0.14730	0.0956	0.2532	0.613	0.0379
1783	ILMN_3276016	LOC339843	6.61	5.95	0.6662	0.107378	0.12620	0.16570	0.2338	0.0827	0.613	0.0703
1784	ILMN_2223010	VBP1	1979-10-01	9.99	0.7921	0.115629	0.14626	0.18644	0.2018	0.1272	0.613	0.0578
1785	ILMN_1802157	THOC1	8.14	7.05	10903	0.209609	0.18275	0.27809	0.1629	0.1569	0.613	0.0672
1786	ILMN_2324157	UBA3	7.30	6.57	0.7299	0.000827	0.15208	0.15208	0.2760	0.0734	0.613	0.0377
1787	ILMN_1651628	EXOC6	7.14	6.54	0.5954	0.177821	0.08476	0.19699	0.1726	0.0367	0.613	0.1779
1788	ILMN_2272967	TRAPPC6B	6.98	6.29	0.6972	0.169165	0.11979	0.20728	0.2224	0.0450	0.613	0.1198
1789	ILMN_1669592	2002-03-01	5.40	5.86	-0.4690	0.032842	0.10095	0.10616	0.3290	0.0237	0.613	0.0348
1790	ILMN_1801156	RLF	6.68	5.70	0.9751	0.010441	0.20998	0.21024	0.3178	0.0291	0.612	0.0408
1791	ILMN_1732985	PHF20L1	8.49	7.57	0.9239	0.022730	0.19526	0.19658	0.2945	0.0569	0.612	0.0364
1792	ILMN_1683888	SRP72	8.29	7.26	10275	0.155107	0.16512	0.22654	0.1160	0.2323	0.612	0.0395
1793	ILMN_1717154	AQR	8.40	7.70	0.6962	0.051256	0.09096	0.10441	0.0336	0.3502	0.612	0.0043
1794	ILMN_2367191	PSMF1	9.61	9.79	-0.1784	0.067597	0.02780	0.07309	0.3444	0.0239	0.612	0.0199
1795	ILMN_1690268	HNRPUL1	1996-10-01	2023-11-01	-0.2698	0.055787	0.03812	0.06757	0.0936	0.2434	0.612	0.0513
1796	ILMN_1802414	CA13	4.79	5.01	-0.2256	0.061262	0.04272	0.07469	0.3428	0.0231	0.611	0.0230
1797	ILMN_1814113	ZFR	9.77	9.15	0.6221	0.167849	0.08233	0.18695	0.1160	0.1663	0.611	0.1066
1798	ILMN_1705310	VEZF1	9.26	8.98	0.2785	0.001150	0.06011	0.06012	0.3202	0.0268	0.611	0.0419
1799	ILMN_3240838	SLC25A6	1973-11-01	2023-12-01	-0.4999	0.149301	0.05863	0.16040	0.1067	0.1403	0.611	0.1421
1800	ILMN_1655990	CDK5RAP2	9.66	9.46	0.1957	0.018499	0.02675	0.03252	0.0451	0.3389	0.611	0.0052
1801	ILMN_2336781	SOD2	9.49	9.61	-0.1229	0.009451	0.02465	0.02640	0.2451	0.0975	0.611	0.0467
1802	ILMN_2282959	DNA2	7.01	6.43	0.5852	0.026928	0.12525	0.12812	0.3137	0.0398	0.611	0.0359
1803	ILMN_1666175	IL22RA1	5.12	5.52	-0.4069	0.087510	0.07228	0.11350	0.2207	0.0723	0.611	0.0964
1804	ILMN_1776582	PDK3	7.51	7.86	-0.3517	0.005933	0.07238	0.07262	0.2610	0.0905	0.610	0.0382
1805	ILMN_1810608	PNPT1	6.10	5.20	0.8944	0.217150	0.11538	0.24590	0.0882	0.2333	0.610	0.0685
1806	ILMN_1697546	BRCC3	7.94	7.33	0.6107	0.165113	0.11612	0.20186	0.3449	0.0226	0.609	0.0232
1807	ILMN_1710482	APLP2	8.10	8.54	-0.4355	0.128864	0.06111	0.14262	0.1622	0.0612	0.609	0.1673
1808	ILMN_1782057	ATP8B2	7.17	7.62	-0.4537	0.070096	0.06866	0.09812	0.0914	0.2910	0.609	0.0085
1809	ILMN_1784467	NUP210	8.00	8.58	-0.5753	0.174095	0.08327	0.19299	0.1837	0.0170	0.609	0.1902
1810	ILMN_1667977	TAF1B	7.80	7.32	0.4816	0.086419	0.08886	0.12396	0.2216	0.0950	0.608	0.0757
1811	ILMN_1857915	LOC401397	9.38	9.07	0.3040	0.037092	0.06106	0.07145	0.2655	0.0654	0.607	0.0618
1812	ILMN_1719158	CTBP1	8.57	8.84	-0.2651	0.068441	0.04549	0.08218	0.2358	0.0169	0.607	0.1400
1813	ILMN_1783226	SSR2	8.37	8.81	-0.4423	0.088230	0.08272	0.12094	0.2494	0.0504	0.607	0.0932
1814	ILMN_1652580	POLD1	8.16	8.77	-0.6188	0.215522	0.04451	0.22007	0.0794	0.0492	0.607	0.2646
1815	ILMN_1693242	ZNF296	8.73	9.01	-0.2714	0.036661	0.05542	0.06645	0.2914	0.0764	0.606	0.0261
1816	ILMN_2350801	SLC25A29	6.51	7.06	-0.5511	0.062446	0.10269	0.12019	0.1902	0.1580	0.606	0.0459
1817	ILMN_1739594	ACOT11	7.75	8.33	-0.5853	0.165238	0.07050	0.17965	0.0986	0.1839	0.606	0.1116
1818	ILMN_2305721	POMT1	6.90	7.23	-0.3334	0.024886	0.07088	0.07512	0.3107	0.0279	0.606	0.0556
1819	ILMN_1659761	SNX29	5.35	6.13	-0.7752	0.062025	0.12932	0.14343	0.1082	0.2617	0.606	0.0244
1820	ILMN_2358277	RSRC2	9.47	8.80	0.6739	0.146762	0.11936	0.18917	0.2191	0.0778	0.606	0.0976
1821	ILMN_2086238	SMYD4	7.87	8.41	-0.5344	0.145508	0.07237	0.16251	0.1247	0.1564	0.606	0.1134
1822	ILMN_3245351	UNC119B	6.85	7.01	-0.1575	0.020971	0.03190	0.03818	0.2807	0.0457	0.606	0.0681
1823	ILMN_1654920	HNRPH3	2019-10-10	9.20	0.8946	0.106233	0.14661	0.18105	0.1109	0.2528	0.605	0.0310
1824	ILMN_1768139	RNU12	4.90	5.26	-0.3599	0.042772	0.06787	0.08022	0.2025	0.1426	0.605	0.0495
1825	ILMN_2317348	APTX	9.51	9.67	-0.1542	0.031949	0.03140	0.04479	0.3460	0.0234	0.605	0.0261
1826	ILMN_2397954	PARP3	8.30	9.18	-0.8804	0.194833	0.12576	0.23190	0.1051	0.2277	0.605	0.0626
1827	ILMN_3199737	LOC727865	9.98	2028-10-01	-0.2988	0.046237	0.05925	0.07516	0.2708	0.1017	0.604	0.0233
1828	ILMN_2122176	C12orf31	8.28	7.41	0.8775	0.246013	0.12461	0.27577	0.1501	0.1098	0.604	0.1360
1829	ILMN_1718830	NARG2	6.06	5.68	0.3828	0.011128	0.07925	0.08003	0.2665	0.0888	0.604	0.0407
1830	ILMN_1750981	SLC25A26	6.71	6.91	-0.1965	0.017163	0.04150	0.04491	0.3064	0.0314	0.604	0.0581
1831	ILMN_1811102	LRSAM1	8.30	8.90	-0.6005	0.147354	0.07567	0.16565	0.0830	0.2459	0.604	0.0673
1832	ILMN_2103295	TINP1	1949-11-01	1984-10-01	0.6466	0.113839	0.10719	0.15636	0.1436	0.1983	0.604	0.0546
1833	ILMN_1704619	VPS29	2019-06-11	1987-10-01	0.1889	0.051738	0.02961	0.05961	0.1917	0.0608	0.603	0.1442
1834	ILMN_1746716	LOC643035	6.71	7.18	-0.4729	0.019718	0.08770	0.08989	0.1648	0.2114	0.603	0.0207
1835	ILMN_1718033	LYPD5	6.44	7.29	-0.8473	0.253730	0.10872	0.27604	0.1311	0.1087	0.603	0.1571
1836	ILMN_1788810	C12orf30	6.94	6.07	0.8609	0.172082	0.15775	0.23345	0.2300	0.0789	0.603	0.0885
1837	ILMN_1718629	NRIP1	7.19	6.22	0.9697	0.322488	0.10976	0.34065	0.1293	0.0295	0.602	0.2391
1838	ILMN_1704656	PPP2R1B	7.02	6.57	0.4553	0.017827	0.08784	0.08963	0.1961	0.1778	0.602	0.0243
1839	ILMN_1789123	PLK4	8.52	7.45	10700	0.260016	0.17776	0.31497	0.1957	0.0917	0.602	0.1109
1840	ILMN_1798177	CHURC1	9.01	8.16	0.8425	0.046656	0.18071	0.18663	0.3140	0.0328	0.602	0.0516
1841	ILMN_1802642	TOM1L1	7.26	6.63	0.6293	0.088513	0.12924	0.15664	0.2993	0.0252	0.602	0.0741
1842	ILMN_1722634	NUCB1	1985-11-01	2025-12-01	-0.4037	0.085911	0.05845	0.10391	0.1040	0.2370	0.601	0.0577
1843	ILMN_1680850	RECQL	7.73	6.64	10864	0.017520	0.23033	0.23100	0.2924	0.0690	0.601	0.0372
1844	ILMN_1655913	NUCB2	8.23	7.73	0.5075	0.022548	0.10409	0.10651	0.2573	0.1112	0.601	0.0303
1845	ILMN_1805985	ANKRD32	6.61	5.59	10181	0.155951	0.19547	0.25006	0.2361	0.0959	0.601	0.0671
1846	ILMN_1757406	HIST1H1C	1936-12-01	1966-12-01	-0.2994	0.078452	0.05745	0.09724	0.3390	0.0371	0.601	0.0231
1847	ILMN_2336647	NNT	8.92	9.49	-0.5754	0.139706	0.07974	0.16086	0.1084	0.2132	0.601	0.0776
1848	ILMN_1658677	DTX3	6.82	7.16	-0.3410	0.012517	0.06986	0.07097	0.2543	0.1050	0.600	0.0403
1849	ILMN_1711166	WDR8	8.39	8.72	-0.3271	0.055540	0.04318	0.07035	0.0565	0.3178	0.600	0.0259
1850	ILMN_1832208		8.75	7.59	11578	0.258960	0.18892	0.32055	0.1670	0.1475	0.600	0.0860
1851	ILMN_1710000	PEX11G	6.02	6.64	-0.6145	0.051120	0.10707	0.11865	0.1313	0.2401	0.599	0.0291
1852	ILMN_3243982	SNAP47	7.34	7.60	-0.2599	0.106661	0.03710	0.11293	0.3409	0.0406	0.599	0.0190
1853	ILMN_1711327	TRIM37	5.89	5.72	0.1677	0.006963	0.03590	0.03657	0.3073	0.0455	0.599	0.0479
1854	ILMN_1791466	HMGB1	6.30	5.53	0.7754	0.111312	0.15588	0.19155	0.2757	0.0544	0.599	0.0709
1855	ILMN_1700231	IP6K1	7.93	8.33	-0.4004	0.105157	0.06032	0.12123	0.1584	0.1258	0.599	0.1168
1856	ILMN_2207393	CNOT3	6.04	6.39	-0.3514	0.064792	0.07081	0.09598	0.3090	0.0677	0.599	0.0246
1857	ILMN_1704380	INCA1	4.76	5.16	-0.4007	0.083161	0.06434	0.10514	0.1457	0.1863	0.599	0.0693
1858	ILMN_1672295	ZC3H12A	6.20	6.66	-0.4569	0.018271	0.10018	0.10183	0.3388	0.0237	0.599	0.0390
1859	ILMN_1753627	DOLK	8.62	8.93	-0.3183	0.096604	0.04712	0.10748	0.1925	0.0152	0.598	0.1939
1860	ILMN_1691418	CDRT4	7.27	7.61	-0.3439	0.087932	0.05093	0.10162	0.1440	0.1544	0.598	0.1037
1861	ILMN_1813475	HERC2	8.91	9.29	-0.3862	0.048326	0.06733	0.08288	0.1459	0.2164	0.598	0.0398
1862	ILMN_1773073	PHYH	6.56	7.15	-0.5964	0.033367	0.10271	0.10799	0.1184	0.2692	0.598	0.0146
1863	ILMN_2042595	PCM1	9.11	8.00	11066	0.003016	0.23341	0.23343	0.2837	0.0801	0.598	0.0387
1864	ILMN_1658526	RYK	8.04	7.43	0.6185	0.101383	0.10991	0.14953	0.1784	0.1658	0.597	0.0586
1865	ILMN_1793349	MOBKL1A	6.16	5.57	0.5863	0.179039	0.08222	0.19701	0.1689	0.0471	0.597	0.1871
1866	ILMN_1808837	LOC644029	1954-10-01	1968-10-01	-0.1443	0.042167	0.02686	0.04999	0.3451	0.0357	0.597	0.0224
1867	ILMN_1658992	DPM1	2019-03-10	9.36	0.6702	0.158286	0.11360	0.19483	0.2008	0.0969	0.596	0.1060
1868	ILMN_1716071	PAQR3	7.04	6.08	0.9647	0.284018	0.13674	0.31522	0.1615	0.0799	0.596	0.1624
1869	ILMN_1760020	LOC648370	5.03	5.46	-0.4336	0.012621	0.09498	0.09581	0.3341	0.0210	0.596	0.0488
1870	ILMN_1651229	IPO13	7.01	7.43	-0.4239	0.004298	0.07838	0.07850	0.1578	0.2240	0.596	0.0223
1871	ILMN_1762529	SLC12A8	6.22	6.84	-0.6192	0.095735	0.12870	0.16040	0.3204	0.0569	0.596	0.0272
1872	ILMN_1670796	EXOSC10	9.58	9.88	-0.2975	0.084475	0.04165	0.09418	0.1456	0.1215	0.595	0.1380
1873	ILMN_1688452	LCMT1	6.83	7.27	-0.4384	0.000782	0.08686	0.08686	0.2150	0.1598	0.595	0.0301
1874	ILMN_1680967	CIP29	1977-10-01	1934-10-01	0.4265	0.045172	0.08819	0.09909	0.2842	0.0613	0.595	0.0597
1875	ILMN_3237324	MMS19	9.30	9.77	-0.4614	0.036015	0.07411	0.08240	0.0888	0.3059	0.595	0.0104
1876	ILMN_2208802	NPIP	6.05	6.40	-0.3504	0.083011	0.05952	0.10215	0.2025	0.0956	0.595	0.1071
1877	ILMN_1810832	ZNF343	6.05	5.83	0.2200	0.031683	0.04522	0.05521	0.2992	0.0309	0.595	0.0751
1878	ILMN_3304435	LOC728640	6.58	5.99	0.5830	0.206581	0.04277	0.21096	0.0847	0.0241	0.595	0.2965
1879	ILMN_1661424	THAP6	6.27	5.66	0.6088	0.081910	0.09214	0.12329	0.0818	0.2967	0.595	0.0268
1880	ILMN_1659854	PRPF40A	8.41	7.58	0.8264	0.165849	0.15076	0.22413	0.2240	0.0943	0.595	0.0871
1881	ILMN_1667707	SPCS3	6.84	5.81	10321	0.209703	0.18231	0.27787	0.2009	0.1221	0.595	0.0826
1882	ILMN_1713759	UBE2J1	7.42	6.86	0.5683	0.056524	0.12347	0.13579	0.3440	0.0283	0.594	0.0332
1883	ILMN_2345319	PREPL	7.69	6.87	0.8146	0.193835	0.14610	0.24273	0.2440	0.0415	0.594	0.1202
1884	ILMN_1738346	EFHA1	9.00	8.40	0.5985	0.071555	0.12276	0.14209	0.2816	0.0609	0.594	0.0633
1885	ILMN_1765668	IL20RB	1984-10-01	2016-11-01	-0.3194	0.087225	0.05325	0.10219	0.2265	0.0253	0.594	0.1544
1886	ILMN_1740351	KIAA0174	1930-10-01	1956-10-01	-0.2562	0.022869	0.04883	0.05392	0.1955	0.1697	0.594	0.0412
1887	ILMN_1802819	DEPDC1	8.15	7.25	0.8953	0.036264	0.19124	0.19464	0.3009	0.0591	0.593	0.0468
1888	ILMN_2151541	DNAJC10	7.81	6.72	10957	0.163750	0.16857	0.23501	0.0932	0.2810	0.593	0.0328
1889	ILMN_1721113	HLA-C	5.84	6.37	-0.5336	0.025401	0.11134	0.11420	0.2738	0.0887	0.593	0.0446
1890	ILMN_1762103	WDR48	7.86	7.53	0.3341	0.031020	0.05916	0.06680	0.1425	0.2492	0.593	0.0153
1891	ILMN_1771618	FLJ37396	5.14	4.93	0.2026	0.066737	0.03476	0.07525	0.3234	0.0642	0.593	0.0199
1892	ILMN_3304396	LOC730202	5.75	5.53	0.2196	0.046146	0.03656	0.05887	0.1661	0.2286	0.592	0.0130
1893	ILMN_1892403	SNORD13	6.77	7.62	-0.8436	0.020888	0.11788	0.11972	0.0407	0.3595	0.592	0.0078
1894	ILMN_1749014	ACLY	1939-11-01	1994-10-01	0.4571	0.049237	0.06651	0.08275	0.0613	0.3291	0.592	0.0178
1895	ILMN_1767837	GOLT1B	7.76	6.75	10060	0.199553	0.19395	0.27828	0.2708	0.0409	0.592	0.0966
1896	ILMN_3240586	PLD6	7.52	7.97	-0.4567	0.200823	0.05877	0.20925	0.3413	0.0486	0.592	0.0185
1897	ILMN_1671600	EPS8L1	6.35	6.64	-0.2863	0.004878	0.06243	0.06262	0.3242	0.0388	0.592	0.0455
1898	ILMN_1745415	BBX	9.74	8.76	0.9807	0.026432	0.21440	0.21602	0.3283	0.0331	0.591	0.0476
1899	ILMN_1652003	GNG10	8.84	8.04	0.7992	0.238753	0.11786	0.26626	0.1828	0.0475	0.591	0.1790
1900	ILMN_1654966	SCARA3	6.70	7.80	-10995	0.287218	0.17409	0.33586	0.1807	0.1057	0.591	0.1231
1901	ILMN_1657873	XPO4	8.28	7.33	0.9531	0.171597	0.16987	0.24146	0.1889	0.1530	0.591	0.0675
1902	ILMN_1913232		5.26	4.85	0.4174	0.027710	0.09044	0.09459	0.3246	0.0299	0.590	0.0552
1903	ILMN_1687782	RAD17	5.43	5.02	0.4097	0.087931	0.08265	0.12068	0.3345	0.0505	0.590	0.0248
1904	ILMN_2196335	C12orf11	7.37	6.34	10283	0.375562	0.02482	0.37638	0.0592	0.0132	0.589	0.3384
1905	ILMN_1758049	NFIA	8.81	8.44	0.3639	0.068717	0.05629	0.08883	0.1138	0.2877	0.589	0.0095
1906	ILMN_1815705	LZTFL1	7.43	6.44	0.9924	0.156960	0.21152	0.26340	0.3517	0.0301	0.589	0.0293
1907	ILMN_1729453	TSPAN9	9.55	1932-10-01	-0.7738	0.251067	0.09190	0.26736	0.1304	0.0692	0.589	0.2115
1908	ILMN_1751773	POLD3	7.41	7.58	-0.1685	0.013895	0.03577	0.03838	0.3024	0.0533	0.588	0.0559
1909	ILMN_1702763	ZMYM1	7.64	6.74	0.9020	0.153408	0.18083	0.23714	0.2862	0.0418	0.588	0.0840
1910	ILMN_3243961	ZNF252	7.67	7.04	0.6248	0.103119	0.11902	0.15748	0.2318	0.1097	0.588	0.0706
1911	ILMN_1693668	KIAA0261	6.01	5.40	0.6102	0.130867	0.11741	0.17582	0.2818	0.0206	0.588	0.1099
1912	ILMN_2344850	VPS26A	1967-11-01	2019-06-11	0.6145	0.109568	0.12128	0.16344	0.2758	0.0505	0.588	0.0860
1913	ILMN_1676548	BZW2	9.34	9.53	-0.1879	0.064149	0.01864	0.06680	0.1080	0.0518	0.587	0.2527
1914	ILMN_3241262	PABPC4L	5.22	4.87	0.3490	0.123651	0.05849	0.13679	0.3419	0.0504	0.587	0.0203
1915	ILMN_3224340	LOC728408	7.00	6.33	0.6759	0.046734	0.14292	0.15037	0.2927	0.0888	0.587	0.0313
1916	ILMN_1759801	DPP8	8.10	7.25	0.8505	0.161140	0.14829	0.21899	0.1789	0.1651	0.587	0.0692
1917	ILMN_1777286	LOC388344	7.94	8.28	-0.3317	0.021229	0.06834	0.07156	0.2605	0.1071	0.587	0.0459
1918	ILMN_1658144	TRIP11	8.12	6.98	11340	0.210944	0.21634	0.30216	0.2480	0.0813	0.587	0.0841
1919	ILMN_1757074	GNG10	9.79	9.21	0.5833	0.082388	0.09256	0.12392	0.1014	0.2791	0.586	0.0331
1920	ILMN_2130635	FOXRED2	7.74	8.10	-0.3644	0.038075	0.07915	0.08783	0.3411	0.0404	0.586	0.0325
1921	ILMN_1776516	ITPKA	8.24	8.76	-0.5147	0.087688	0.07003	0.11222	0.0623	0.3238	0.586	0.0279
1922	ILMN_1783598	CAB39L	5.15	4.82	0.3241	0.022538	0.07088	0.07437	0.3357	0.0432	0.586	0.0353
1923	ILMN_1762808	LOC651919	5.76	6.21	-0.4537	0.064203	0.08278	0.10476	0.1812	0.1815	0.586	0.0514
1924	ILMN_2363058	PAOX	5.93	6.29	-0.3583	0.020110	0.07951	0.08201	0.3524	0.0234	0.586	0.0383
1925	ILMN_1731113	ZBTB43	7.80	7.48	0.3159	0.006847	0.06444	0.06480	0.2417	0.1416	0.586	0.0309
1926	ILMN_1795495	ERCC5	9.12	8.67	0.4544	0.070191	0.09476	0.11793	0.3191	0.0682	0.586	0.0270
1927	ILMN_1744647	CAND1	8.42	7.43	0.9855	0.004862	0.21721	0.21727	0.3349	0.0350	0.586	0.0446
1928	ILMN_2099594	SRP9	2029-12-01	1978-11-01	0.5109	0.117833	0.09386	0.15065	0.2534	0.0456	0.585	0.1155
1929	ILMN_2135984	MASTL	6.41	5.78	0.6342	0.020107	0.09392	0.09605	0.0543	0.3525	0.585	0.0079
1930	ILMN_1734895	SFT2D1	1949-10-01	9.95	0.5435	0.097950	0.10058	0.14040	0.2164	0.1244	0.585	0.0739
1931	ILMN_1725312	RASA1	8.79	7.86	0.9293	0.010966	0.14405	0.14446	0.0669	0.3365	0.585	0.0115
1932	ILMN_3238358	SCARNA22	7.40	7.62	-0.2145	0.082916	0.03388	0.08957	0.3533	0.0414	0.585	0.0202
1933	ILMN_2054442	ZNF146	9.61	8.58	10309	0.081360	0.21920	0.23381	0.3017	0.0585	0.585	0.0549
1934	ILMN_2222991	ETF1	9.07	8.24	0.8306	0.136897	0.14044	0.19612	0.1438	0.2211	0.585	0.0502
1935	ILMN_1708611	RDX	9.25	8.39	0.8622	0.066531	0.18949	0.20083	0.3446	0.0354	0.585	0.0353
1936	ILMN_2229940	C2orf7	8.37	9.24	-0.8708	0.046389	0.11692	0.12578	0.0345	0.3731	0.585	0.0079
1937	ILMN_1703335	LACTB	7.57	7.31	0.2594	0.055171	0.05154	0.07550	0.3118	0.0812	0.584	0.0233
1938	ILMN_3245625	RFX7	8.52	7.79	0.7307	0.126124	0.14066	0.18892	0.2449	0.0950	0.584	0.0766
1939	ILMN_1814823	FTL	1951-11-01	1986-11-01	-0.3460	0.033998	0.07167	0.07933	0.2773	0.0833	0.583	0.0562
1940	ILMN_2196337	C12orf11	7.71	6.76	0.9515	0.257434	0.14561	0.29576	0.1694	0.1186	0.583	0.1290
1941	ILMN_2175894	HNRPR	2017-11-01	1953-10-01	0.6438	0.026145	0.13620	0.13869	0.2839	0.0889	0.583	0.0445
1942	ILMN_2055634	TIAF1	1943-10-01	1969-10-01	-0.2653	0.071892	0.05233	0.08892	0.3705	0.0220	0.583	0.0247
1943	ILMN_1800308	GTF2H4	8.18	8.48	-0.2996	0.128136	0.04121	0.13460	0.3452	0.0536	0.582	0.0189
1944	ILMN_1709032	FYCO1	7.56	8.07	-0.5105	0.111474	0.07530	0.13452	0.1110	0.2441	0.582	0.0625
1945	ILMN_2403542	CATSPER2	5.32	4.92	0.4021	0.093812	0.07549	0.12041	0.2743	0.0206	0.582	0.1229
1946	ILMN_1667030	HSBP1	2019-05-10	9.72	0.3306	0.126170	0.05395	0.13722	0.3668	0.0300	0.582	0.0211
1947	ILMN_2324056	GNL3	9.04	7.97	10768	0.255421	0.15752	0.30009	0.1206	0.2200	0.582	0.0777
1948	ILMN_1819783		6.99	6.46	0.5334	0.041103	0.11765	0.12462	0.3479	0.0348	0.582	0.0356
1949	ILMN_2056074	RGPD2	5.80	4.96	0.8410	0.102224	0.17860	0.20579	0.3182	0.0306	0.582	0.0696
1950	ILMN_1681283	HIF1A	7.44	7.02	0.4196	0.040357	0.09305	0.10143	0.3634	0.0202	0.581	0.0351
1951	ILMN_1787415	SNX16	6.68	6.05	0.6334	0.016281	0.13874	0.13969	0.3252	0.0544	0.581	0.0392
1952	ILMN_2090123	DHX29	9.06	8.18	0.8776	0.038464	0.19140	0.19523	0.3221	0.0475	0.581	0.0499
1953	ILMN_1674399	ZNF143	7.67	6.71	0.9641	0.250187	0.13725	0.28536	0.1269	0.1939	0.580	0.0988
1954	ILMN_3251145	LDHA	6.73	6.13	0.5977	0.020394	0.12832	0.12994	0.2999	0.0745	0.580	0.0453
1955	ILMN_1729318	TOR1AIP1	9.63	9.31	0.3171	0.044192	0.06726	0.08048	0.3269	0.0644	0.580	0.0286
1956	ILMN_1682567	CCDC106	9.07	9.54	-0.4710	0.099996	0.06004	0.11664	0.0644	0.3151	0.580	0.0407
1957	ILMN_3201453	LOC644363	8.95	7.99	0.9603	0.114057	0.20200	0.23197	0.3037	0.0502	0.580	0.0663
1958	ILMN_1666156	MORF4L2	1952-11-01	2019-09-11	0.4310	0.025116	0.06886	0.07330	0.0810	0.3294	0.579	0.0102
1959	ILMN_1715886	CNOT7	9.42	8.84	0.5877	0.077286	0.09268	0.12068	0.0939	0.2978	0.579	0.0292
1960	ILMN_1853116		5.27	4.91	0.3625	0.010439	0.08068	0.08135	0.3464	0.0250	0.579	0.0499
1961	ILMN_1719656	MRPL38	9.99	2019-10-01	-0.2003	0.027673	0.04374	0.05176	0.3640	0.0258	0.579	0.0316
1962	ILMN_1688971	NOL11	2019-10-01	9.21	0.9860	0.222031	0.15418	0.27031	0.1401	0.2044	0.579	0.0769
1963	ILMN_1710726	APOBEC3F	5.88	6.44	-0.5655	0.095778	0.10330	0.14087	0.1961	0.1612	0.578	0.0642
1964	ILMN_1737574	LOC648605	6.31	6.75	-0.4310	0.050062	0.09389	0.10641	0.3470	0.0428	0.578	0.0320
1965	ILMN_1710428	CDC2	8.46	7.98	0.4841	0.035876	0.10347	0.10952	0.3029	0.0874	0.578	0.0317
1966	ILMN_2392717	LARP7	8.57	7.67	0.9019	0.020267	0.19781	0.19884	0.3250	0.0507	0.578	0.0463
1967	ILMN_3297398	LOC729595	5.42	5.09	0.3321	0.104418	0.04837	0.11508	0.1907	0.0182	0.578	0.2132
1968	ILMN_1785175	SWAP70	9.59	9.30	0.2974	0.136836	0.03486	0.14121	0.3366	0.0677	0.578	0.0180
1969	ILMN_1668863	LYPD1	6.93	7.82	-0.8939	0.176123	0.15925	0.23744	0.1966	0.1486	0.578	0.0772
1970	ILMN_1716465	RBP7	6.58	7.50	-0.9181	0.249617	0.15280	0.29267	0.2179	0.0567	0.578	0.1478
1971	ILMN_3213925	LOC441481	7.28	7.63	-0.3498	0.152040	0.03532	0.15609	0.2381	0.1713	0.578	0.0131
1972	ILMN_3247732	ZRSR2	5.37	4.85	0.5188	0.031759	0.09101	0.09639	0.1255	0.2820	0.578	0.0151
1973	ILMN_2120022	ARL5B	7.07	6.37	0.7036	0.226000	0.09255	0.24422	0.1558	0.0534	0.577	0.2139
1974	ILMN_1719985	FEM1A	8.86	9.19	-0.3228	0.064675	0.06704	0.09315	0.3477	0.0490	0.577	0.0265
1975	ILMN_1817255		9.10	8.41	0.6898	0.170417	0.11320	0.20459	0.1838	0.1307	0.577	0.1086
1976	ILMN_1680712	RAET1E	4.95	5.43	-0.4731	0.000166	0.10557	0.10557	0.3471	0.0311	0.577	0.0450
1977	ILMN_2342903	GIPC1	5.46	5.79	-0.3269	0.000205	0.07309	0.07309	0.3498	0.0284	0.577	0.0453
1978	ILMN_1804568	HOMER1	7.39	6.30	10928	0.236858	0.19314	0.30562	0.2062	0.1257	0.577	0.0916
1979	ILMN_1808404	RHBDF1	8.63	9.13	-0.5051	0.168699	0.05484	0.17739	0.1160	0.0789	0.577	0.2286
1980	ILMN_1812503	PHKA1	6.02	6.28	-0.2554	0.114326	0.03280	0.11894	0.3484	0.0565	0.576	0.0188
1981	ILMN_1687384	IFI6	8.06	8.81	-0.7550	0.054898	0.16618	0.17501	0.3402	0.0483	0.576	0.0353
1982	ILMN_1841620		6.36	5.96	0.3972	0.101068	0.07881	0.12816	0.3521	0.0476	0.576	0.0242
1983	ILMN_1662839	PLEKHA1	2028-10-01	9.60	0.6750	0.023003	0.14522	0.14703	0.3002	0.0881	0.576	0.0356
1984	ILMN_1691946	FAM173B	6.95	6.30	0.6506	0.155198	0.10139	0.18538	0.1481	0.1870	0.576	0.0890
1985	ILMN_1669142	NARG1	7.20	5.95	12574	0.273788	0.21515	0.34821	0.1844	0.1536	0.576	0.0860
1986	ILMN_1785592	DUSP13	4.97	5.56	-0.5871	0.111952	0.09816	0.14889	0.1506	0.2119	0.576	0.0617
1987	ILMN_1807016	LHX2	6.71	7.87	-11617	0.365186	0.16007	0.39873	0.1655	0.0577	0.576	0.2013
1988	ILMN_1900661		7.89	7.12	0.7689	0.181018	0.14005	0.22887	0.2465	0.0610	0.576	0.1169
1989	ILMN_1858105		4.90	5.08	-0.1791	0.058384	0.03297	0.06705	0.3724	0.0294	0.575	0.0229
1990	ILMN_1810826	MAK10	8.28	7.94	0.3385	0.020214	0.07302	0.07577	0.3089	0.0646	0.575	0.0513
1991	ILMN_1805161	LZTR1	8.48	8.85	-0.3756	0.049604	0.06638	0.08287	0.1515	0.2316	0.575	0.0423
1992	ILMN_1662741	EDG4	7.44	7.81	-0.3760	0.030292	0.08335	0.08868	0.3517	0.0386	0.574	0.0355
1993	ILMN_1788961	PPP2R2A	9.75	9.34	0.4029	0.057089	0.08104	0.09913	0.2636	0.1388	0.574	0.0234
1994	ILMN_1741869	WDR47	7.27	6.99	0.2846	0.032868	0.06265	0.07075	0.3583	0.0347	0.574	0.0329
1995	ILMN_3234756	SNORD6	5.36	5.13	0.2337	0.064444	0.03933	0.07550	0.2282	0.0418	0.574	0.1560
1996	ILMN_1739885	SLC41A3	8.26	8.56	-0.3018	0.027680	0.06495	0.07061	0.3162	0.0786	0.574	0.0313
1997	ILMN_1747504	AHCTF1	7.83	6.42	14021	0.202818	0.21997	0.29921	0.0959	0.2981	0.574	0.0322
1998	ILMN_1748476	NOP58	9.81	8.32	14882	0.341451	0.24327	0.41925	0.1654	0.1727	0.574	0.0880
1999	ILMN_1752283	ITCH	6.75	5.76	0.9805	0.050930	0.20641	0.21260	0.2760	0.1050	0.574	0.0454
[truncated: 1,144 more rows]
